# Supplementary material for: Sister chromatid exchanges induced by perturbed replication can form independently of BRCA1, BRCA2 and RAD51
Source: Nat Commun. 2022 Nov 7;13:6722. doi: 10.1038/s41467-022-34519-8 (PMC9640580; doi:10.1038/s41467-022-34519-8)
Supplement: Supplementary file 4 — Supplementary Data 1 [file 41467_2022_34519_MOESM4_ESM.xlsx]

## Sheet: Blad1
chromosome	start	end	Fragile site/condition
1	0	28000000	FRA1A
1	1857299	1877617	WT_OLAP
1	2028671	2030433	DEF_OLAP
1	2254051	2274757	DEF_DMSO
1	4335501	4335618	DEF_OLAP
1	9791148	9829594	DEF_OLAP
1	11352896	11372285	WT_DMSO
1	12182337	12202255	WT_OLAP
1	12248855	12275557	WT_OLAP
1	12745611	12767528	WT_DMSO
1	15539588	15545960	DEF_OLAP
1	16686775	16697395	WT_OLAP
1	17422410	17473118	WT_OLAP
1	19621510	19647476	DEF_DMSO
1	19651068	19655163	WT_OLAP
1	21210455	21247846	DEF_OLAP
1	21970314	21977120	WT_OLAP
1	23821650	23847975	DEF_OLAP
1	24673024	24699434	WT_OLAP
1	24766579	24781448	WT_OLAP
1	25985574	25987428	DEF_OLAP
1	27838715	27867033	WT_OLAP
1	50700000	61300000	FRA1B
1	51341614	51352119	DEF_DMSO
1	52469863	52499202	DEF_DMSO
1	53466974	53496419	DEF_OLAP
1	54042380	54077981	DEF_DMSO
1	56191250	56192095	WT_OLAP
1	56916144	56925367	WT_OLAP
1	58391854	58418061	DEF_OLAP
1	68900000	69700000	FRA1C
1	69436063	69441849	DEF_OLAP
1	69466092	69495084	WT_DMSO
1	84900000	94700000	FRA1D
1	84903651	84950877	WT_DMSO
1	86889698	86890273	DEF_OLAP
1	87171145	87217757	WT_OLAP
1	88355849	88468681	WT_OLAP
1	88656164	88734343	WT_OLAP
1	91003720	91040743	WT_DMSO
1	99700000	102200000	FRA1E
1	99834807	99874780	DEF_DMSO
1	101418735	101428989	WT_DMSO
1	142600000	155000000	FRA1F
1	144908385	145028479	DEF_DMSO
1	144908800	145297174	DEF_OLAP
1	144950000	145256143	DEF_OLAP
1	144955033	144969189	DEF_OLAP
1	145046912	145061773	DEF_DMSO
1	145170557	145188815	WT_DMSO
1	150295587	150298189	WT_OLAP
1	151416332	151435365	WT_OLAP
1	151454761	151490970	WT_DMSO
1	153469883	153499674	DEF_OLAP
1	153904825	153905026	WT_OLAP
1	154177629	154204133	WT_OLAP
1	172900000	176000000	FRA1G
1	173043578	173055512	WT_OLAP
1	224100000	236600000	FRA1H
1	224070801	224144424	WT_OLAP
1	224152712	224178232	WT_OLAP
1	225310175	225361518	WT_DMSO
1	227464016	227543637	DEF_OLAP
1	227670024	227680384	WT_DMSO
1	229568422	229742520	WT_OLAP
1	232440382	232445275	DEF_OLAP
1	233121032	233130651	WT_DMSO
1	233643247	233650665	DEF_OLAP
1	235089703	235123338	DEF_OLAP
1	243700000	249250621	FRA1I
1	243122735	244066393	WT_DMSO
1	243139573	244059836	DEF_OLAP
1	128900000	142600000	FRA1J
1	185800000	198700000	FRA1K
1	188348694	188368561	DEF_OLAP
1	188929325	189061038	DEF_DMSO
1	189434457	189465020	WT_OLAP
1	191043160	191071344	DEF_OLAP
1	191929405	191994623	WT_OLAP
1	192119988	192325455	WT_OLAP
1	192558620	192567058	DEF_OLAP
1	193598468	193601154	DEF_OLAP
1	193717664	193735698	DEF_OLAP
1	196958985	196972335	WT_OLAP
1	198316578	198330817	DEF_OLAP
1	61300000	84900000	FRA1L
1	61499367	61649869	DEF_OLAP
1	62511897	62512912	WT_OLAP
1	63615994	63625656	DEF_OLAP
1	65163737	65167478	DEF_OLAP
1	67985161	68037546	WT_OLAP
1	69436063	69441849	DEF_OLAP
1	69466092	69495084	WT_DMSO
1	70262453	70902678	WT_OLAP
1	71769551	71786944	DEF_DMSO
1	72283753	72292576	DEF_DMSO
1	72318785	72329042	WT_DMSO
1	77188884	77239069	DEF_DMSO
1	78473618	78494397	WT_OLAP
2	16700000	19200000	FRA2C
2	52900000	55000000	FRA2D
2	54855240	54856124	DEF_OLAP
2	68600000	75000000	FRA2E
2	68951369	69010155	DEF_OLAP
2	69664772	69685689	WT_OLAP
2	69845846	69857854	WT_OLAP
2	71406501	71437566	DEF_OLAP
2	71870782	71871008	DEF_OLAP
2	72229595	72230074	DEF_DMSO
2	72539789	72590160	WT_OLAP
2	74192919	74206511	WT_OLAP
2	135100000	136800000	FRA2F
2	169700000	183000000	FRA2G
2	171943828	171959705	WT_OLAP
2	172910216	172946651	DEF_OLAP
2	173461135	173493969	DEF_OLAP
2	174756282	174764454	DEF_DMSO
2	177250646	177280167	DEF_OLAP
2	177297406	177420904	WT_OLAP
2	178172615	178183991	DEF_OLAP
2	178824011	178862649	DEF_OLAP
2	179622318	179622349	DEF_OLAP
2	181417085	181442861	WT_DMSO
2	182988197	183006724	DEF_OLAP
2	183000000	189400000	FRA2H
2	182988197	183006724	DEF_OLAP
2	184269723	184269750	DEF_OLAP
2	197400000	209000000	FRA2I
2	199612081	199631278	WT_OLAP
2	201092168	201110035	DEF_OLAP
2	201246168	201331866	WT_DMSO
2	202434412	202440157	DEF_OLAP
2	206475916	206489325	DEF_OLAP
2	207408704	207408707	WT_DMSO
2	208730489	208748709	WT_OLAP
2	237300000	243199373	FRA2J
2	237255391	237306269	DEF_DMSO
2	237783492	237816763	WT_OLAP
2	144100000	154900000	FRA2S
2	146168013	146184908	DEF_OLAP
2	148082897	148093057	WT_DMSO
2	148444489	148504086	WT_DMSO
2	148753371	148850074	WT_DMSO
2	149029872	149047780	WT_OLAP
2	149379519	150002099	WT_OLAP
2	151663170	151687613	WT_OLAP
2	153711582	153732530	DEF_DMSO
2	154231921	154270708	WT_OLAP
3	23900000	26400000	FRA3A
3	25594296	25594321	DEF_OLAP
3	58600000	63700000	FRA3B
3	59631196	59645298	DEF_OLAP
3	60951393	60996459	DEF_OLAP
3	62622475	62669471	WT_OLAP
3	62726469	62736424	DEF_OLAP
3	63543896	63582390	WT_OLAP
3	182700000	187900000	FRA3C
3	183492234	183501559	DEF_OLAP
3	184539444	184591006	WT_OLAP
3	185134335	185181002	WT_OLAP
3	185715110	185828878	DEF_DMSO
3	185938280	185986076	WT_OLAP
3	186509131	186547502	DEF_OLAP
3	187706039	187713149	WT_OLAP
3	187723925	187760893	DEF_OLAP
3	187825144	187825317	DEF_OLAP
3	187857350	187892276	WT_OLAP
3	148900000	160700000	FRA3D
3	149207966	149331092	DEF_OLAP
3	149740750	149750929	DEF_OLAP
3	150216876	150216891	DEF_OLAP
3	151045287	151059740	DEF_OLAP
3	151747718	151748867	WT_DMSO
3	152858349	152898068	DEF_OLAP
3	152921028	152934489	DEF_DMSO
3	155045130	155051265	DEF_OLAP
3	156307301	156450798	DEF_OLAP
3	160427847	160489265	DEF_DMSO
4	6000000	11300000	FRA4A
4	6310265	6330593	WT_OLAP
4	6406070	6422201	WT_OLAP
4	6479822	6505227	DEF_OLAP
4	7461923	7470892	DEF_OLAP
4	8009609	8009626	DEF_OLAP
4	8961478	8979661	WT_OLAP
4	52700000	59500000	FRA4B
4	53345124	53355628	DEF_DMSO
4	55160020	55224076	WT_OLAP
4	55829730	55853988	WT_OLAP
4	56021590	56060655	WT_DMSO
4	56175570	56254088	DEF_DMSO
4	56838814	56882932	WT_OLAP
4	57395196	57397612	DEF_OLAP
4	59362587	59388574	WT_DMSO
4	139500000	141500000	FRA4C
4	140993194	141002893	DEF_OLAP
4	141242178	141267509	WT_OLAP
4	11300000	35800000	FRA4D
4	11311049	11313227	DEF_DMSO
4	11385904	11527581	DEF_OLAP
4	11454192	11466770	DEF_OLAP
4	12665431	12856259	WT_DMSO
4	12765110	12769703	DEF_OLAP
4	12799079	12962870	WT_OLAP
4	13633617	13633678	DEF_OLAP
4	14347097	14565548	DEF_OLAP
4	14414861	14472569	WT_OLAP
4	14453697	14613526	WT_OLAP
4	15075755	15076362	DEF_DMSO
4	15231442	15254995	DEF_DMSO
4	16397941	16397985	DEF_OLAP
4	16867241	16984213	DEF_DMSO
4	17654725	18297402	DEF_OLAP
4	17903409	17904805	DEF_OLAP
4	18127317	18139760	DEF_OLAP
4	19842156	19847081	DEF_OLAP
4	20139061	20185887	WT_DMSO
4	20609227	20625140	DEF_OLAP
4	21441941	21858876	WT_OLAP
4	21495391	21518659	DEF_OLAP
4	22331307	22344285	DEF_DMSO
4	23848987	23867393	DEF_DMSO
4	26543672	26612570	WT_OLAP
4	27552034	27552038	DEF_OLAP
4	27846727	27970657	WT_OLAP
4	28170805	28200691	WT_DMSO
4	28875484	28901459	DEF_OLAP
4	29213478	29229528	DEF_OLAP
4	29495539	29541759	DEF_OLAP
4	29692785	29730364	DEF_DMSO
4	30676358	30725011	WT_OLAP
4	30805173	31627716	WT_OLAP
4	33767360	33808420	DEF_DMSO
4	34511961	34891588	WT_OLAP
4	35145061	35543263	WT_DMSO
4	35310836	35320911	DEF_OLAP
4	88000000	98800000	FRA4F
4	89272400	89291816	WT_OLAP
4	89291708	89291715	DEF_OLAP
4	89744502	89751196	DEF_DMSO
4	91787152	91864722	DEF_OLAP
4	91883322	91891576	WT_OLAP
4	92199707	92222753	DEF_OLAP
4	94321151	96521151	DEF_OLAP
4	96171034	96182298	DEF_OLAP
4	97539257	97553551	DEF_OLAP
4	98056351	98075299	WT_OLAP
4	98536983	98741975	WT_DMSO
5	28900000	42500000	FRA5A
5	30036053	30278153	WT_OLAP
5	30403554	30441170	WT_OLAP
5	31064861	31129324	WT_OLAP
5	34803168	34823136	DEF_OLAP
5	35166110	35173378	DEF_DMSO
5	35231756	35247957	WT_OLAP
5	35761965	35780007	DEF_DMSO
5	37840654	37925265	DEF_DMSO
5	38493190	38571538	WT_OLAP
5	92300000	98200000	FRA5B
5	92749913	92791084	DEF_OLAP
5	94297096	94322650	DEF_OLAP
5	95252171	95432526	DEF_OLAP
5	95975991	95981991	DEF_OLAP
5	96935661	97111620	WT_DMSO
5	97469370	97478146	DEF_OLAP
5	130600000	136200000	FRA5C
5	134640836	134653944	DEF_OLAP
5	134720659	134721254	DEF_OLAP
5	135654709	135665522	WT_OLAP
5	92300000	98200000	FRA5D
5	92749913	92791084	DEF_OLAP
5	94297096	94322650	DEF_OLAP
5	95252171	95432526	DEF_OLAP
5	95975991	95981991	DEF_OLAP
5	96935661	97111620	WT_DMSO
5	97469370	97478146	DEF_OLAP
5	18400000	28900000	FRA5E
5	18436791	18632642	DEF_DMSO
5	18694929	18785993	WT_OLAP
5	19632357	19687433	DEF_OLAP
5	22675280	22920259	WT_OLAP
5	23345232	23381431	DEF_OLAP
5	23698709	23738516	DEF_OLAP
5	98200000	109600000	FRA5F
5	99261746	99264507	DEF_OLAP
5	99915216	99963346	DEF_OLAP
5	100328175	100342831	WT_OLAP
5	101255214	101297449	DEF_OLAP
5	102106196	102141658	WT_OLAP
5	102270197	102293082	DEF_OLAP
5	103926279	103995965	WT_OLAP
5	106621219	106649120	WT_OLAP
5	106945899	106978457	WT_DMSO
6	4200000	7100000	FRA6B
6	6402480	6412164	DEF_OLAP
6	6547783	6548076	DEF_OLAP
6	6558359	6567446	DEF_OLAP
6	25200000	27000000	FRA6C
6	26033744	26056644	DEF_OLAP
6	70000000	75900000	FRA6D
6	71887181	71911938	DEF_OLAP
6	73287193	73393951	WT_OLAP
6	74658350	74750832	WT_OLAP
6	75286875	75296367	DEF_OLAP
6	75768533	75833053	DEF_OLAP
6	161000000	164500000	FRA6E
6	162915553	162934358	WT_DMSO
6	163178541	163213476	DEF_OLAP
6	105500000	114600000	FRA6F
6	110134939	110138416	DEF_DMSO
6	113653891	113681593	WT_OLAP
6	88000000	93100000	FRA6G
6	88394571	88395054	DEF_OLAP
6	88574508	88581757	WT_OLAP
6	89006071	89026801	DEF_OLAP
6	90710318	90714874	DEF_OLAP
6	91384507	91428447	WT_DMSO
6	91474663	91477994	WT_OLAP
6	92009341	92053332	DEF_DMSO
6	30400000	46200000	FRA6H
6	28477865	32621754	WT_OLAP
6	31417495	32619914	WT_DMSO
6	32136581	32616344	WT_OLAP
6	33678773	33694523	DEF_OLAP
6	34069121	34071515	DEF_OLAP
6	34756456	34791681	WT_OLAP
6	34898454	34925046	DEF_DMSO
6	35396675	35407167	DEF_OLAP
6	36001369	36064553	DEF_DMSO
6	38147543	38153049	WT_OLAP
6	38199258	38214808	DEF_DMSO
6	38667532	38690347	DEF_OLAP
6	40792107	40835244	DEF_OLAP
6	44670816	44688037	DEF_OLAP
7	0	7300000	FRA7B
7	2900317	2908175	DEF_OLAP
7	4018976	4041022	DEF_OLAP
7	4235493	4246209	DEF_OLAP
7	4844349	4863408	WT_OLAP
7	7250237	7346051	DEF_OLAP
7	35000000	37200000	FRA7C
7	35192366	35242776	WT_DMSO
7	43300000	45400000	FRA7D
7	43306225	43320306	WT_DMSO
7	44759800	44789754	WT_OLAP
7	91100000	92800000	FRA7E
7	98000000	107400000	FRA7F
7	98540198	98552710	DEF_OLAP
7	100134267	100134850	WT_DMSO
7	102999746	103083531	WT_DMSO
7	103786272	103797586	DEF_DMSO
7	104397202	104414380	WT_OLAP
7	105355778	105398960	WT_OLAP
7	105540367	105556486	WT_OLAP
7	105608055	105648801	DEF_OLAP
7	114600000	117400000	FRA7G
7	116001544	116036677	WT_OLAP
7	116615395	116651781	WT_OLAP
7	130400000	132600000	FRA7H
7	132490598	132576577	WT_OLAP
7	147900000	159138663	FRA7I
7	149755800	149774356	WT_OLAP
7	150780574	150784668	DEF_OLAP
7	151866197	151987056	DEF_DMSO
7	153683755	153686624	WT_OLAP
7	155524840	155544879	DEF_DMSO
7	155591761	155598615	WT_OLAP
7	156694346	156715173	WT_OLAP
7	156829096	156835005	DEF_OLAP
7	157058125	157069176	DEF_OLAP
7	59900000	77500000	FRA7J
7	62556790	62985866	WT_OLAP
7	63504538	63542320	DEF_DMSO
7	64353322	64453236	WT_OLAP
7	66725862	66750034	WT_DMSO
7	66976824	67045193	DEF_OLAP
7	67306296	67350274	DEF_DMSO
7	69343867	69873556	WT_DMSO
7	69549562	69941362	DEF_DMSO
7	71495995	71509423	WT_OLAP
7	72309664	72379933	DEF_DMSO
7	76609922	76639561	DEF_OLAP
7	107400000	114600000	FRA7K
7	107740099	107796832	WT_OLAP
7	108101829	108352012	DEF_OLAP
7	108751313	108853057	DEF_OLAP
7	108789178	108798365	WT_OLAP
7	108836727	109120257	DEF_OLAP
7	109748356	109760960	DEF_OLAP
7	111263110	111291617	DEF_DMSO
7	114156520	114218323	WT_OLAP
8	93300000	99000000	FRA8B
8	93328502	93365641	WT_OLAP
8	93748965	93777450	WT_OLAP
8	95413656	95429300	DEF_OLAP
8	95595660	95624425	WT_OLAP
8	97270807	97281575	WT_DMSO
8	98090755	98105300	WT_OLAP
8	117700000	127300000	FRA8C
8	118039656	118052672	DEF_DMSO
8	119060072	119105074	WT_OLAP
8	119326767	119352323	WT_OLAP
8	120103740	120179043	DEF_OLAP
8	120910461	120948901	WT_OLAP
8	121590971	121593516	DEF_OLAP
8	121860931	121865225	DEF_OLAP
8	122269087	122274090	DEF_OLAP
8	122279333	122306323	WT_OLAP
8	123124219	123163979	WT_OLAP
8	123174979	123207544	WT_OLAP
8	124343886	124383939	WT_OLAP
8	126490173	126508662	WT_OLAP
8	126920880	126951872	WT_DMSO
8	139900000	146364022	FRA8D
8	140047792	140051419	DEF_DMSO
8	140141124	140141350	DEF_OLAP
8	140704223	140714320	WT_DMSO
8	143491526	143500367	WT_DMSO
9	19900000	33200000	FRA9C
9	22615463	22727105	WT_DMSO
9	23315181	23321250	DEF_OLAP
9	24583443	24676603	WT_DMSO
9	25648616	25684629	WT_DMSO
9	26987139	27005912	WT_DMSO
9	27874172	27878979	DEF_OLAP
9	28064341	28086950	DEF_OLAP
9	28743535	28744361	DEF_OLAP
9	28952045	28953056	DEF_OLAP
9	29106294	29170273	WT_OLAP
9	31326122	31419516	WT_OLAP
9	31385566	31444855	WT_OLAP
9	31757232	31774971	DEF_OLAP
9	32419058	32425021	DEF_OLAP
9	33109833	33137021	WT_OLAP
9	90400000	91800000	FRA9D
9	91538133	91546275	DEF_OLAP
9	114900000	117700000	FRA9E
9	114841397	115082463	WT_DMSO
9	117062402	117161493	WT_OLAP
9	117175242	117188260	DEF_OLAP
9	50700000	65900000	FRA9F
9	16600000	18500000	FRA9G
9	16853690	16874739	DEF_OLAP
9	16958345	17050058	DEF_DMSO
10	52900000	70600000	FRA10C
10	53240203	53411053	DEF_DMSO
10	53676430	53676935	DEF_OLAP
10	53896232	53941106	WT_OLAP
10	56436959	56502667	WT_OLAP
10	57119628	57120717	WT_OLAP
10	59657279	59657434	WT_OLAP
10	59787493	59811498	WT_OLAP
10	60555733	60574765	DEF_OLAP
10	60635469	60645386	WT_OLAP
10	60665491	60702052	WT_OLAP
10	61142073	61257137	DEF_DMSO
10	62351597	62388049	WT_OLAP
10	63491666	63507102	DEF_DMSO
10	63873747	64109014	DEF_OLAP
10	69670090	69912242	WT_OLAP
10	70600000	74900000	FRA10D
10	71262235	71267253	DEF_DMSO
10	71869371	71881352	WT_OLAP
10	74183290	74185337	DEF_OLAP
10	74336591	74451579	WT_DMSO
10	111900000	114900000	FRA10E
10	113739044	113747083	DEF_OLAP
10	114298292	114302373	DEF_OLAP
10	119100000	127500000	FRA10F
10	121523590	121561620	WT_DMSO
10	122391662	122398539	DEF_DMSO
10	122440153	122449544	DEF_OLAP
10	125087923	125089768	DEF_OLAP
10	42300000	52900000	FRA10G
10	42382816	42384397	DEF_DMSO
10	42598557	42796291	DEF_OLAP
10	45284790	45311001	WT_OLAP
10	46185322	46211157	WT_OLAP
10	46308168	46342913	WT_DMSO
10	48715473	48853928	WT_OLAP
10	51970815	51992277	WT_OLAP
11	16200000	21700000	FRA11C
11	20427957	20464902	WT_OLAP
11	20442680	20459247	WT_OLAP
11	20980041	20994088	DEF_OLAP
11	21121227	21146353	WT_OLAP
11	26100000	27200000	FRA11D
11	31000000	36400000	FRA11E
11	32914200	32994012	WT_DMSO
11	35415491	35426484	DEF_OLAP
11	85600000	88300000	FRA11F
11	85811367	85842516	DEF_OLAP
11	86261801	86324721	WT_OLAP
11	86696291	86700634	DEF_OLAP
11	86958957	86970773	DEF_OLAP
11	87471388	87481089	WT_OLAP
11	87993462	88009680	DEF_OLAP
11	114500000	121200000	FRA11G
11	115089431	115124108	WT_OLAP
11	115128709	115138022	DEF_OLAP
11	116088633	116112768	WT_OLAP
11	116345752	116348408	DEF_OLAP
11	116713987	116730113	WT_OLAP
11	117495347	117523267	WT_DMSO
11	118780521	118782896	DEF_OLAP
11	63400000	77100000	FRA11H
11	65573187	65574473	WT_OLAP
11	75306526	75309944	WT_OLAP
12	80300000	92600000	FRA12B
12	81110647	81466249	WT_OLAP
12	81165166	81231463	WT_DMSO
12	84137778	84437821	WT_OLAP
12	86529690	86576674	WT_OLAP
12	88914032	88936306	DEF_DMSO
12	91599883	91657635	WT_OLAP
12	91930113	91970965	WT_OLAP
12	109000000	133851895	FRA12E
12	109010411	109050994	DEF_OLAP
12	111079650	111084308	DEF_OLAP
12	111733023	111734134	DEF_OLAP
12	112473857	112493427	DEF_OLAP
12	112730445	112741344	WT_DMSO
12	112958256	112985243	WT_DMSO
12	113462011	113498947	WT_OLAP
12	113756268	113760671	DEF_OLAP
12	115219097	115220571	DEF_OLAP
12	115966823	115968804	DEF_OLAP
12	116354682	116416052	WT_DMSO
12	116387742	116678415	WT_OLAP
12	117851288	117859832	DEF_DMSO
12	117877922	117882627	DEF_OLAP
12	118166280	118172652	WT_DMSO
12	118238506	118310789	DEF_OLAP
12	118719068	118775214	WT_OLAP
12	119923068	119962135	DEF_OLAP
12	120570675	120596071	WT_OLAP
12	120624434	120671042	WT_OLAP
12	124503065	124532617	WT_OLAP
12	126587025	126591124	DEF_OLAP
12	127793382	127814173	DEF_OLAP
12	128542683	128544536	DEF_OLAP
12	128614341	128622587	WT_OLAP
12	130315739	130441995	WT_OLAP
12	132361384	132367377	DEF_DMSO
13	34000000	35500000	FRA13A
13	55300000	73300000	FRA13B
13	55620082	55636070	DEF_OLAP
13	55720876	55740358	DEF_OLAP
13	57778840	57803731	DEF_OLAP
13	61486651	61489889	DEF_DMSO
13	63811887	63843962	WT_DMSO
13	64180746	64208656	DEF_OLAP
13	64363882	64415331	WT_OLAP
13	64906759	65116329	WT_OLAP
13	66041120	66160452	DEF_OLAP
13	68765257	68780022	WT_OLAP
13	69055938	69121649	WT_DMSO
13	70287113	70307705	DEF_OLAP
13	70335615	70403423	WT_OLAP
13	72695623	72716864	DEF_OLAP
13	73274157	73275581	DEF_OLAP
13	59600000	62300000	FRA13C
13	61486651	61489889	DEF_DMSO
13	95000000	101700000	FRA13D
13	95953476	95953498	DEF_OLAP
13	96018675	96026906	DEF_OLAP
13	96699327	96742274	WT_OLAP
13	96938662	96950966	DEF_OLAP
13	99419032	99494529	WT_OLAP
13	73300000	79000000	FRA13E
14	58100000	67900000	FRA14B
14	58070809	58196118	WT_OLAP
14	60608206	60641415	WT_OLAP
14	60769666	60858822	DEF_OLAP
14	60917073	60932276	DEF_OLAP
14	62687317	62693221	WT_OLAP
14	64034590	64054160	WT_OLAP
14	65981073	66023598	DEF_OLAP
14	67875411	67878540	DEF_DMSO
14	67900000	70200000	FRA14C
14	67970521	67974133	DEF_OLAP
14	68606757	68632667	DEF_OLAP
15	59100000	67500000	FRA15A
15	60007353	60050490	WT_DMSO
15	61619673	61642984	WT_OLAP
15	64214335	64234516	WT_OLAP
15	65595049	65611080	WT_OLAP
15	66978533	66997223	WT_OLAP
16	66700000	70800000	FRA16C
16	66773421	66799596	DEF_OLAP
16	66989659	66996199	DEF_DMSO
16	67443106	67467270	DEF_OLAP
16	69300003	69327196	WT_OLAP
16	70740972	70768931	WT_OLAP
16	79200000	81700000	FRA16D
16	79534700	79544543	DEF_OLAP
17	57600000	58300000	FRA17B
18	32700000	37200000	FRA18A
18	34373211	34409105	DEF_OLAP
18	35536438	35583676	DEF_OLAP
18	35546629	35546631	DEF_OLAP
18	36318911	36889854	DEF_OLAP
18	36329855	36365644	DEF_DMSO
18	36806969	36860608	WT_DMSO
18	36861915	36865496	DEF_OLAP
18	53800000	61600000	FRA18B
18	54033701	54060925	WT_OLAP
18	55191368	55192704	WT_OLAP
18	55752625	55770242	DEF_OLAP
18	56021319	56050957	WT_OLAP
18	58110330	58141987	DEF_OLAP
18	58283602	58307828	WT_OLAP
18	61033346	61033381	DEF_OLAP
18	66800000	68700000	FRA18C
18	67617147	67646585	WT_OLAP
18	68588306	68648091	DEF_OLAP
19	32400000	59128983	FRA19A
19	35399276	35466348	WT_OLAP
19	35517963	35522359	DEF_OLAP
19	35617668	35629007	DEF_OLAP
19	37808944	37827224	DEF_OLAP
19	39837142	39852229	WT_OLAP
19	40179407	40293644	WT_OLAP
19	44362887	44404501	DEF_OLAP
19	44465182	44476475	WT_DMSO
19	44568267	44612381	DEF_DMSO
19	46739563	46752785	DEF_OLAP
19	47508547	47519455	WT_DMSO
19	47875472	47881403	DEF_DMSO
19	47885159	47895033	DEF_OLAP
19	51105968	51144845	WT_OLAP
19	52412084	52439611	DEF_DMSO
19	54515366	55617561	WT_OLAP
19	54630780	55595673	DEF_OLAP
20	9200000	12100000	FRA20B
20	10260744	10283179	DEF_OLAP
20	10876792	10904944	DEF_OLAP
22	29600000	32200000	FRA22B
22	29817919	29852459	WT_DMSO
22	29916097	29950541	DEF_DMSO
22	30429415	30439465	WT_OLAP
22	30970837	30972992	WT_DMSO
X	6000000	9500000	FRAXB
X	6171169	6184823	DEF_OLAP
X	17100000	24900000	FRAXC
X	20312357	20320808	DEF_OLAP
X	20550681	20552543	DEF_OLAP
X	20608391	20632524	WT_OLAP
X	21910255	21955441	WT_OLAP
X	21977108	21982108	DEF_OLAP
X	22359063	22373520	DEF_OLAP
X	22739837	22953435	WT_OLAP
X	24157527	24169474	DEF_OLAP
X	140300000	142100000	FRAXD
X	141446137	141462369	DEF_OLAP
X	141702152	141732722	WT_DMSO
X	141957839	142084637	DEF_DMSO
X	141999552	142006565	DEF_DMSO
