# Supplementary material for: Sister chromatid exchanges induced by perturbed replication can form independently of BRCA1, BRCA2 and RAD51
Source: Nat Commun. 2022 Nov 7;13:6722. doi: 10.1038/s41467-022-34519-8 (PMC9640580; doi:10.1038/s41467-022-34519-8)
Supplement: Supplementary file 5 — Supplementary Data 2 [file 41467_2022_34519_MOESM5_ESM.xlsx]

## Sheet: synthetic oligo pull down
-Log Student's T-test p-value M_interphase	Student's T-test Difference M_interphase	Protein IDs	Xenopus laevis protein name	Human ortholog highlighted graph	Uniprot Accension (Human)	Human gene name	Gene description
9.52967	6.01334	KW11_Step3_000372|cip2a	cip2a		Q8TCG1	KIAA1524	KIAA1524(KIAA1524)
8.66168	5.25992	KW11_Step3_003090|tob1a	tob1a	topbp1	Q92547	TOPBP1	topoisomerase (DNA) II binding protein 1(TOPBP1)
1.53803	4.4215	KW11_Step3_009470|pcca*	pcca		P05165	PCCA	propionyl-CoA carboxylase alpha subunit(PCCA)
1.24249	3.36671	KW11_Step3_007201|mcca*	mcca		Q96RQ3	MCCC1	methylcrotonoyl-CoA carboxylase 1(MCCC1)
0.568487	3.28807	KW11_Step3_007768|pyc;KW11_Step3_006390|rbm25	pyc		P11498	PC	pyruvate carboxylase(PC)
2.07957	3.19241	KW11_Step3_002383|vita2	vita2				Vitellogenin-A2
4.2921	3.13002	KW11_Step3_003162|com1*	com1	ctip	Q99708	RBBP8	RB binding protein 8, endonuclease(RBBP8) ctip
2.55023	2.86187	KW11_Step3_007100|atpb	atpb		P06576	ATP5B	ATP synthase, H+ transporting, mitochondrial F1 complex, beta polypeptide(ATP5B)
1.0933	2.75181	KW11_Step3_008613|odb2*	odb2		P11182	DBT	dihydrolipoamide branched chain transacylase E2(DBT)
1.30497	2.7091	KW11_Step3_005259|pccb	pccb		P05166	PCCB	propionyl-CoA carboxylase beta subunit(PCCB)
5.00709	2.70331	KW11_Step3_010462|dpolq*	dpolq	dpolq	O75417	POLQ	DNA polymerase theta(POLQ)
2.76456	2.66195	KW11_Step3_006558|rad52*	rad52	rad52	P43351	RAD52	RAD52 homolog, DNA repair protein(RAD52)
1.48822	2.50435	KW11_Step3_001652|pi42c	pi42c		Q8TBX8	PIP4K2C	phosphatidylinositol-5-phosphate 4-kinase type 2 gamma(PIP4K2C)
1.88419	2.48745	KW11_Step0_017717|h1b;KW11_Step3_000954|h1c1	h1b		P16401	HIST1H1B	histone cluster 1 H1 family member b(HIST1H1B)
2.88426	2.35218	KW11_Step3_000136|atpa	atpa		P25705	ATP5A1	ATP synthase, H+ transporting, mitochondrial F1 complex, alpha subunit 1, cardiac muscle(ATP5A1)
0.38736	2.32944	KW11_Step3_000593|dna2l	dna2l		P51530	DNA2	DNA replication helicase/nuclease 2(DNA2)
1.0986	2.25382	KW11_Step3_013981|acaca	acaca		Q13085	ACACA	Acetyl-CoA carboxylase 1
4.74434	2.09836	KW11_Step3_009027|ddx23	ddx23		Q9BUQ8	DDX23	DEAD-box helicase 23(DDX23)
3.13736	2.02521	KW11_Step3_003490|atrip*	atrip		Q8WXE1	ATRIP	ATR interacting protein(ATRIP)
0.510628	1.95199	KW11_Step3_010338|acacb*	acacb		O00763	ACACB	Acetyl-CoA carboxylase 2
0.918686	1.82752	KW11_Step3_005557|top3a*	top3a		Q13472	TOP3A	topoisomerase (DNA) III alpha(TOP3A)
0.956265	1.82564	REV__KW11_Step3_012910|pde8a*	pde8a		O60658	PDE8A	High affinity cAMP-specific and IBMX-insensitive 3',5'-cyclic phosphodiesterase 8A
1.05118	1.80092	KW11_Step0_005303|h1a	h1a		Q02539	Hist1h1a	histone cluster 1 H1 family member a(HIST1H1A)
1.21426	1.78573	KW11_Step3_001874|rpa49	rpa49		Q9GZS1	POLR1E	RNA polymerase I subunit E(POLR1E)
1.63532	1.76547	KW11_Step3_007055|fancm*	fancm		Q8IYD8	FANCM	Fanconi anemia complementation group M(FANCM)
1.53453	1.75427	KW11_Step3_010471|mccb*	mccb		Q9HCC0	MCCB	Methylcrotonoyl-CoA carboxylase beta chain, mitochondrial
2.37199	1.67558	KW11_Step3_006003|rpa1*	rpa1		O95602	POLR1A	RNA polymerase I subunit A(POLR1A)
0.943332	1.6717	KW11_Step3_003719|top2a*;KW11_Step3_009435|top2b	top2a		P11388	TOP2A	topoisomerase (DNA) II alpha(TOP2A)
1.12922	1.6199	KW11_Step3_006528|ei2bd*	ei2bd		Q9UI10	EIF2B4	eukaryotic translation initiation factor 2B subunit delta(EIF2B4)
2.00646	1.59458	KW11_Step3_006009|u5s1	u5s1		Q15029	EFTUD2	elongation factor Tu GTP binding domain containing 2(EFTUD2)
0.50427	1.58338	KW11_Step3_012151|kprb;KW11_Step3_007423|kpra	kprb		O60256	KPRB	Phosphoribosyl pyrophosphate synthase-associated protein 2
0.498171	1.57851	KW11_Step3_009504|rtel1*	rtel1		Q9NZ71	RTEL1	regulator of telomere elongation helicase 1(RTEL1)
2.10106	1.5167	KW11_Step3_006974|prp4b	prp4b		Q13523	PRP4B	Serine/threonine-protein kinase PRP4 homolog
5.17555	1.49251	KW11_Step3_000137|atr	atr		Q13535	ATR	ATR serine/threonine kinase(ATR)
1.54528	1.48857	KW11_Step3_004477|k6pf	k6pf		P08237	PFKM	phosphofructokinase, muscle(PFKM)
1.08998	1.42237	KW11_Step3_002087|ssbpb	ssbpb		Q04837	SSBP1	single stranded DNA binding protein 1(SSBP1)
0.368582	1.35993	KW11_Step3_000635|ebp2	ebp2		Q99848	EPB2	Probable rRNA-processing protein EBP2
0.740926	1.34495	KW11_Step3_007095|ssf1*	ssf1		Q9NQ55	SSF1	Suppressor of SWI4 1 homolog
1.39514	1.32779	KW11_Step3_005232|prp6	prp6		O94906	PRP6	Pre-mRNA-processing factor 6
0.304127	1.32519	KW11_Step3_000260|cc037	cc037		Q96FZ2	HMCES	Abasic site processing protein HMCES
0.443896	1.31372	KW11_Step3_008599|bms1*	bms1		Q14692	BMS1	Ribosome biogenesis protein BMS1 homolog
0.658601	1.30528	KW11_Step3_005119|lypa2	lypa2		O95372	LYPA2	Acyl-protein thioesterase 2
0.542219	1.3001	KW11_Step3_002518|hs90b;KW11_Step3_006767|hs90a	hs90b		P08238	HSP90AB1	heat shock protein 90 alpha family class B member 1(HSP90AB1)
2.6722	1.29559	KW11_Step3_006187|dnjc9*	dnjc9		Q8WXX5	DNAJC9	DnaJ heat shock protein family (Hsp40) member C9(DNAJC9)
8.61848	1.29539	KW11_Step3_001707|prkdc	prkdc	dnapk	P78527	PRKDC	protein kinase, DNA-activated, catalytic polypeptide(PRKDC)
2.61004	1.29423	KW11_Step3_000960|h4	h4		P62805	HIST1H4I	histone cluster 1 H4 family member i(HIST1H4I)
1.23422	1.28158	KW11_Step3_011087|rfc1*	rfc1		P35251	RFC1	replication factor C subunit 1(RFC1)
1.16408	1.27939	KW11_Step3_013936|fxl12*	fxl12		Q9NXK8	FBXL12	F-box and leucine rich repeat protein 12(FBXL12)
0.951999	1.2708	KW11_Step0_148637|dtx3l*	dtx3l		Q8TDB6	DTXL3	E3 ubiquitin-protein ligase DTX3L
1.13313	1.26034	KW11_Step3_001603|parp1	parp1		P09874	PARP1	poly(ADP-ribose) polymerase 1(PARP1)
1.4248	1.25637	KW11_Step3_005778|ddx54*	ddx54		Q8TDD1	DDX54	ATP-dependent RNA helicase DDX54
0.437598	1.25472	KW11_Step3_005458|hltf*;KW11_Step3_011698|erc6l*	hltf		Q14527	HLTF	helicase like transcription factor(HLTF)
0.282544	1.24592	KW11_Step3_004018|k0020*	k0020		Q15397	PUM3	pumilio RNA binding family member 3(PUM3)
0.919512	1.23262	KW11_Step3_003711|parp9*	parp9		Q8IXQ6	PARP9	poly(ADP-ribose) polymerase family member 9(PARP9)
1.49792	1.22981	KW11_Step3_002362|utp15	utp15		Q8TED0	UTP15	U3 small nucleolar RNA-associated protein 15 homolog
1.35305	1.2183	KW11_Step3_002345|ubf1b	ubf1b		P17480	UBTF	upstream binding transcription factor, RNA polymerase I(UBTF)
2.0379	1.20752	KW11_Step3_004964|rfa3*	rfa3	rpa3, rpa14	P35244	RPA3	replication protein A3(RPA3)
0.728609	1.18392	KW11_Step3_006247|rfc3	rfc3		P40938	RFC3	replication factor C subunit 3(RFC3)
2.46972	1.17936	KW11_Step3_005310|rfa2*	rfa2	rpa32	P15927	RPA2	replication protein A2(RPA2)
4.65338	1.1754	KW11_Step3_001617|pcna	pcna		P12004	PCNA	proliferating cell nuclear antigen(PCNA)
0.86355	1.17281	KW11_Step3_006565|ddx27*	ddx27		Q96GQ7	DDX27	Probable ATP-dependent RNA helicase DDX27
1.29556	1.16967	KW11_Step3_003066|rfc4	rfc4		P35249	RFC4	replication factor C subunit 4(RFC4)
0.666494	1.15771	KW11_Step3_008360|csk22	csk22		P19784	CSNK2A2	casein kinase 2 alpha 2(CSNK2A2)
0.996136	1.14261	KW11_Step3_006466|abcf1	abcf1		Q8NE71	ABCF1	ATP binding cassette subfamily F member 1(ABCF1)
1.0673	1.12315	KW11_Step3_009135|ddx41	ddx41		Q9UJV9	DDX41	Probable ATP-dependent RNA helicase DDX41
1.61436	1.12063	KW11_Step3_002839|tktl2*	tktl2		Q9H0I9	TKTL2	transketolase like 2(TKTL2)
3.11423	1.10787	KW11_Step3_005599|ef1a2	ef1a2		Q05639	EEF1A2	eukaryotic translation elongation factor 1 alpha 2(EEF1A2)
0.683595	1.10552	KW11_Step3_007182|selb*	selb		P57772	SELB	Selenocysteine-specific elongation factor
0.869914	1.10347	KW11_Step3_002580|psa6	psa6		P60900	PSMA6	proteasome subunit alpha 6(PSMA6)
0.507551	1.09979	KW11_Step3_013927|fancb*	fancb		Q8NB91	FANCB	Fanconi anemia complementation group B(FANCB)
0.791433	1.09439	KW11_Step3_005171|xrcc6*	xrcc6		P12956	XRCC6	X-ray repair cross complementing 6(XRCC6)
0.525411	1.09172	KW11_Step3_002020|smal1	smal1		Q9NZC9	SMARCAL1	SWI/SNF related, matrix associated, actin dependent regulator of chromatin, subfamily a like 1(SMARCAL1)
1.02651	1.08816	KW11_Step3_008018|elmd2*	elmd2		Q8IZ81	ELMD2	ELMO domain-containing protein 2
0.90546	1.08157	KW11_Step3_006218|psmd2	psmd2		Q13200	PSMD2	proteasome 26S subunit, non-ATPase 2(PSMD2)
0.743444	1.07558	KW11_Step3_001804|rexo4*	rexo4		Q9GZR2	REXO4	RNA exonuclease 4
1.40429	1.06156	KW11_Step3_000771|fbrl	fbrl		P22087	FBL	fibrillarin(FBL)
0.276945	1.04743	KW11_Step3_006107|rfc5	rfc5		P40937	RFC5	replication factor C subunit 5(RFC5)
0.578363	1.0447	KW11_Step3_006529|tf2h1	tf2h1		P32780	GTF2H1	general transcription factor IIH subunit 1(GTF2H1)
0.443816	1.03851	KW11_Step3_001714|prps2	prps2		P11908	PRPS2	phosphoribosyl pyrophosphate synthetase 2(PRPS2)
1.54205	1.03154	KW11_Step3_000256|cbpc1	cbpc1		Q9UPW5	CBPC1	Cytosolic carboxypeptidase 1
0.952943	1.02113	KW11_Step3_006217|fp100*	fp100		Q0VG06	FAAP100	Fanconi anemia core complex associated protein 100(FAAP100)
2.34173	1.00518	KW11_Step3_002433|wrn;KW11_Step3_008988|ccs*	wrn		Q14191	WRN	Werner syndrome RecQ like helicase(WRN)
0.552674	1.00357	KW11_Step3_011041|helq*	helq		Q8TDG4	HELQ	helicase, POLQ-like(HELQ)
0.337732	0.995291	KW11_Step3_007929|ercc3	ercc3		P19447	ERCC3	ERCC excision repair 3, TFIIH core complex helicase subunit(ERCC3)
0.274833	0.974822	KW11_Step3_012512|srbd1*	srbd1		Q8N5C6	SRBD1	S1 RNA binding domain 1(SRBD1)
1.37502	0.97217	KW11_Step3_000914|gnl3	gnl3		Q9BVP2	GNL3	Guanine nucleotide-binding protein-like 3
1.38868	0.969553	KW11_Step0_150885|CA086*	CA086		Q6NZ36	FAP20	Fanconi anemia core complex-associated protein 20
0.478577	0.966364	KW11_Step3_002212|tho4b	tho4b		Q6GLW1	THO4B	THO complex subunit 4-B
0.413772	0.965122	KW11_Step3_002276|top1	top1		P11387	TOP1	topoisomerase (DNA) I(TOP1)
0.333682	0.965105	KW11_Step3_001267|mat1	mat1		P51948	MNAT1	MNAT1, CDK activating kinase assembly factor(MNAT1)
0.551426	0.959141	KW11_Step3_003577|pepl1	pepl1		Q8NDH3	NPEPL1	aminopeptidase-like 1(NPEPL1)
0.336604	0.944995	KW11_Step3_003064|cetn3	cetn3		O15182	CETN3	centrin 3 (CETN3)
0.456276	0.943076	KW11_Step3_001906|ruvb2	ruvb2		Q9Y230	RUVBL2	RuvB like AAA ATPase 2(RUVBL2)
0.634752	0.909073	KW11_Step3_004174|syep*	syep		P07814	EPRS	glutamyl-prolyl-tRNA synthetase(EPRS)
0.308594	0.909054	KW11_Step3_004644|thoc2*	thoc2		Q8NI27	THOC2	THO complex 2(THOC2)
0.220006	0.908115	KW11_Step3_002731|nop58	nop58		Q9Y2X3	NOP58	NOP58 ribonucleoprotein(NOP58)
1.33998	0.8792	KW11_Step3_001807|rfa1	rfa1		P27694	RPA1	replication protein A1(RPA1)
0.348366	0.877831	KW11_Step3_009071|thoc3	thoc3		Q96J01	THOC3	THO complex 3(THOC3)
0.607977	0.861213	KW11_Step3_001156|kf22b	kf22b		Q14807	KIF22	kinesin family member 22(KIF22)
0.579098	0.860921	KW11_Step3_004473|xrcc5*	xrcc5		P13010	XRCC5	X-ray repair cross complementing 5(XRCC5)
0.208313	0.852165	KW11_Step3_005619|prps1	prps1		P60891	PRPS1	Ribose-phosphate pyrophosphokinase 1
0.335948	0.851123	KW11_Step3_002213|tho5a	tho5a		Q13769	THOC5	THO complex 5(THOC5)
0.632135	0.847317	KW11_Step3_007790|rfc2	rfc2		P35250	RFC2	replication factor C subunit 2(RFC2)
1.05945	0.844411	KW11_Step3_001831|rl35a	rl35a		P18077	RPL35A	ribosomal protein L35a(RPL35A)
1.25108	0.805243	KW11_Step3_009007|rs27a;KW11_Step3_008622|rl40;KW11_Step3_002346|ubc	rs27a		P62979	RPS27A	ribosomal protein S27a(RPS27A)
0.201727	0.792545	KW11_Step3_003382|rnh1*	rnh1		O60930	RNASEH1	ribonuclease H1(RNASEH1)
0.209132	0.792224	KW11_Step3_000476|csk2b	csk2b		P67870	CSNK2B	casein kinase 2 beta(CSNK2B)
1.37183	0.79195	KW11_Step3_007003|u520	u520		O75643	SNRNP200	small nuclear ribonucleoprotein U5 subunit 200(SNRNP200)
0.189463	0.786223	KW11_Step3_002186|tdrd3	tdrd3		Q9H7E2	TDRD3	Tudor domain-containing protein 3
0.214648	0.786191	KW11_Step3_013989|dhx57*	dhx57		Q6P158	DHX57	Putative ATP-dependent RNA helicase DHX57
3.83169	0.784184	KW11_Step3_006774|h2ax*	h2ax		P16104	H2AFX	H2A histone family member X(H2AFX)
0.327478	0.781188	KW11_Step3_005432|cul1	cul1		Q13616	CUL1	cullin 1(CUL1)
0.506806	0.778769	KW11_Step3_002735|if2b*	if2b		P20042	EIF2S2	eukaryotic translation initiation factor 2 subunit beta(EIF2S2)
0.239731	0.775314	KW11_Step3_000475|csk21	csk21		P68400	CSNK2A1	casein kinase 2 alpha 1(CSNK2A1)
0.108895	0.768747	KW11_Step3_004802|tcp4*	tcp4		P53999	SUB1	SUB1 homolog, transcriptional regulator(SUB1)
0.525149	0.761704	KW11_Step3_003327|rcl1	rcl1		Q9Y2P8	RCL1	RNA 3'-terminal phosphate cyclase-like protein
1.06075	0.760694	KW11_Step3_001446|ndka2	ndka2		P15531	NME1	NME/NM23 nucleoside diphosphate kinase 1(NME1)
0.346087	0.756231	KW11_Step3_003269|nek2*;KW11_Step3_009403|irak1*	nek2		P51955	NEK2	NIMA related kinase 2(NEK2)
0.414161	0.749292	KW11_Step3_000695|epa2a	epa2a		A6NDY0	EPAB2	Embryonic polyadenylate-binding protein 2
0.303943	0.748288	KW11_Step3_005613|if2g	if2g		P41091	EIF2S3	eukaryotic translation initiation factor 2 subunit gamma(EIF2S3)
0.196122	0.732029	KW11_Step3_003297|cetn2	cetn2		P41208	cetn2	centrin 2(CETN2)
0.148054	0.714245	KW11_Step3_007514|srp72*	srp72		O76094	SRP72	Signal recognition particle subunit SRP72
0.869242	0.709705	KW11_Step3_004363|psd13	psd13		Q9UNM6	PSMD13	proteasome 26S subunit, non-ATPase 13(PSMD13)
2.99543	0.707037	KW11_Step3_000148|b4*	b4		P15308	B4	protein b4
0.126395	0.694872	KW11_Step3_001189|ldhb	ldhb		P07195	LDHB	lactate dehydrogenase B(LDHB)
0.651748	0.690207	KW11_Step3_003031|uaca*	uaca		Q9BZF9	UACA	Uveal autoantigen with coiled-coil domains and ankyrin repeats
0.397782	0.685883	KW11_Step3_003020|ima2*	ima2		P52292	KPNA2	karyopherin subunit alpha 2(KPNA2)
0.265992	0.68586	KW11_Step3_010702|ei2be*	ei2be		Q13144	EIF2B5	eukaryotic translation initiation factor 2B subunit epsilon(EIF2B5)
0.594835	0.671695	KW11_Step3_004195|hpgds*	hpgds		O60760	HPGDS	hematopoietic prostaglandin D synthase(HPGDS)
0.430672	0.670256	KW11_Step3_002737|roaa*	roaa		Q99729	HNRNPAB	heterogeneous nuclear ribonucleoprotein A/B(HNRNPAB)
0.124041	0.64446	KW11_Step3_006328|top3b	top3b		O95985	TOP3B	DNA topoisomerase 3-beta-1
0.927785	0.64381	KW11_Step3_002921|aldcb	aldcb		P05062	ALDOB	aldolase, fructose-bisphosphate B(ALDOB)
0.400849	0.64327	KW11_Step3_010990|tf2h3*	tf2h3		Q13889	TF2H3	General transcription factor IIH subunit 3
0.496729	0.639944	KW11_Step3_004144|rrp5*	rrp5		Q14690	RRP5	Protein RRP5 homolog
0.251274	0.639231	KW11_Step3_001846|rmi1	rmi1		Q9H9A7	RMI1	RecQ mediated genome instability 1(RMI1)
0.23323	0.617078	KW11_Step3_002214|thoc7	thoc7		Q6I9Y2	THOC7	THO complex 7(THOC7)
0.135663	0.614442	KW11_Step3_004548|recq1*	recq1		P46063	RECQL	RecQ like helicase(RECQL)
0.885917	0.614294	KW11_Step3_005283|psa1	psa1		P25786	PSMA1	proteasome subunit alpha 1(PSMA1)
0.656352	0.612445	KW11_Step3_004621|fancg*	fancg		O15287	FANCG	Fanconi anemia complementation group G(FANCG)
0.10927	0.603571	KW11_Step3_008502|nat10	nat10		Q9H0A0	NAT10	RNA cytidine acetyltransferase
0.427525	0.582348	KW11_Step3_003326|c1tc	c1tc		P11586	MTHFD1	methylenetetrahydrofolate dehydrogenase, cyclohydrolase and formyltetrahydrofolate synthetase 1(MTHFD1)
0.299896	0.579751	KW11_Step3_001061|if2a	if2a		P05198	EIF2S1	eukaryotic translation initiation factor 2 subunit alpha(EIF2S1)
0.250217	0.568604	KW11_Step3_005000|nop56	nop56		O00567	NOP56	NOP56 ribonucleoprotein(NOP56)
0.200093	0.544772	KW11_Step3_004547|thoc6*	thoc6		Q86W42	thoc6	THO complex 6(THOC6)
0.238483	0.534892	KW11_Step3_008969|fanca*	fanca		O15360	FANCA	Fanconi anemia complementation group A(FANCA)
0.321279	0.526505	KW11_Step3_000649|ef1ga	ef1ga		P26641	EEF1G	eukaryotic translation elongation factor 1 gamma(EEF1G)
0.0957652	0.520986	KW11_Step3_008188|nop2*	nop2		P46087	NOP2	Probable 28S rRNA (cytosine(4447)-C(5))-methyltransferase
0.724892	0.519099	KW11_Step3_003197|g6pi;CON__Q3ZBD7;#CONTAM#Q3ZBD7SWISS-PROT:#CONTAM#Q3ZBD7(Bostaurus)Glucose-6-phosphateisomerase	g6pi		P06744	GPI	glucose-6-phosphate isomerase(GPI)
0.100484	0.515797	KW11_Step3_000890|gkp1b	gkp1b		Q5VSY0	GKAP1	G kinase anchoring protein 1(GKAP1)
0.251903	0.503228	KW11_Step3_008284|cir1a*	cir1a		Q969X6	UTP4	UTP4, small subunit processome component(UTP4)
0.759217	0.499032	KW11_Step3_005655|rpab1	rpab1		P19388	POLR2E	RNA polymerase II subunit E(POLR2E)
0.138295	0.495548	KW11_Step3_003437|thoc1*	thoc1		Q96FV9	THOC1	THO complex 1(THOC1)
1.79299	0.485033	KW11_Step3_000959|h33;KW11_Step3_000327|cenpa	h33		P84243	H3F3A	H3 histone family member 3A(H3F3A)
0.280077	0.474765	KW11_Step3_010692|if140*	if140		Q96RY7	IFT140	intraflagellar transport 140(IFT140)
0.529051	0.473816	KW11_Step3_004734|wdr36*	wdr36		Q8NI36	WDR36	WD repeat domain 36(WDR36)
0.262523	0.472256	KW11_Step3_008069|trip4*	trip4		Q15650	TRIP4	Activating signal cointegrator 1
0.106953	0.467135	KW11_Step3_013271|d11l8*	d11l8		A8MPP1	DDX11L8	DEAD/H-box helicase 11 like 8(DDX11L8)
0.130355	0.463106	KW11_Step3_007868|tydp1*	tydp1		Q9NUW8	TYPD1	Tyrosyl-DNA phosphodiesterase 1
0.392859	0.439343	KW11_Step3_007996|prs4	prs4		P62191	PSMC1	proteasome 26S subunit, ATPase 1(PSMC1)
0.258213	0.433734	KW11_Step3_006125|psa5	psa5		P28066	PSMA5	proteasome subunit alpha 5(PSMA5)
0.368829	0.423193	KW11_Step3_002664|ascc2*	ascc2		Q9H1I8	ASCC2	Activating signal cointegrator 1 complex subunit 2
0.507347	0.389601	KW11_Step3_007723|echb	echb		P55084	HADHB	hydroxyacyl-CoA dehydrogenase/3-ketoacyl-CoA thiolase/enoyl-CoA hydratase (trifunctional protein), beta subunit(HADHB)
0.0982251	0.379775	KW11_Step3_003951|prpf3	prpf3		O43395	PRPF3	U4/U6 small nuclear ribonucleoprotein Prp3
0.611425	0.374675	KW11_Step3_002372|vdac2	vdac2		P45880	VDAC2	voltage dependent anion channel 2(VDAC2)
0.413409	0.344889	KW11_Step3_008008|u2af2	u2af2		P26368	U2AF2	Splicing factor U2AF 65 kDa subunit
0.0653836	0.34212	KW11_Step0_006031|dcr1a*	dcr1a		Q6PJP8	DCLRE1A	DNA cross-link repair 1A(DCLRE1A)
0.412868	0.337371	KW11_Step3_002291|trcb;KW11_Step3_004269|fbw1a	trcb		Q9Y297	FBW1A	F-box/WD repeat-containing protein 1A
0.268381	0.336523	KW11_Step3_002551|psb1a	psb1a		P60900	PSMA6	proteasome subunit alpha 6(PSMA6)
0.339839	0.333401	KW11_Step3_002190|tera	tera		P55072	VCP	valosin containing protein(VCP)
0.15413	0.321651	KW11_Step3_003968|cdc5l	cdc5l		Q99459	CDC5L	cell division cycle 5 like(CDC5L)
0.050976	0.315075	KW11_Step3_001466|nh2l1	nh2l1		P55769	SNU13	SNU13 homolog, small nuclear ribonucleoprotein (U4/U6.U5)(SNU13)
0.0912171	0.312176	KW11_Step3_001371|mre11	mre11		P49959	MRE11	MRE11 homolog, double strand break repair nuclease(MRE11)
0.238559	0.310842	KW11_Step3_000778|fen1b	fen1b		P39748	FEN1	flap structure-specific endonuclease 1(FEN1)
0.175195	0.285561	KW11_Step3_001721|psa7b	psa7b		O14818	PSMA7	proteasome subunit alpha 7(PSMA7)
0.170837	0.279408	KW11_Step3_005709|rpac1*	rpac1		O15160	POLR1C	RNA polymerase I subunit C(POLR1C)
0.345596	0.278122	KW11_Step3_002293|trfeb	trfeb		P02787	TRFE	Serotransferrin
0.0737476	0.265164	KW11_Step3_004178|recq4*	recq4		O94761	RECQL4	RecQ like helicase 4(RECQL4)
0.151889	0.260283	KW11_Step3_005339|hba3*	hba3		p69905	hba1	hemoglobin subunit alpha 1(HBA1)
0.278189	0.22997	KW11_Step3_004506|syq*	syq		P47897	QARS	glutaminyl-tRNA synthetase(QARS)
0.0586639	0.224001	KW11_Step3_008518|fancj*	fancj		Q9BX63	BRIP1	BRCA1 interacting protein C-terminal helicase 1(BRIP1)
0.0849346	0.215853	KW11_Step3_001529|nud16	nud16		Q96DE0	NUDT16	nudix hydrolase 16(NUDT16)
0.0540157	0.210862	KW11_Step3_002448|ybx2b;KW11_Step3_002447|ybox1;KW11_Step3_007278|ybx2a*	ybx2b		Q9Y2T7	YBX2	Y-box binding protein 2(YBX2)
0.0776347	0.205865	KW11_Step3_003446|tf2h2	tf2h2		Q13888	TF2H2	General transcription factor IIH subunit 2
0.159889	0.195524	KW11_Step3_012241|eme2	eme2		A4GXA9	EME2	essential meiotic structure-specific endonuclease subunit 2(EME2)
0.0884141	0.192521	KW11_Step3_007363|ei2bg*	ei2bg		Q9NR50	EIF2B3	eukaryotic translation initiation factor 2B subunit gamma(EIF2B3)
0.0611236	0.179289	KW11_Step3_009174|mus81	mus81		Q96NY9	MUS81	MUS81 structure-specific endonuclease subunit(MUS81)
0.282831	0.17406	KW11_Step3_000553|ddx1	ddx1		Q92499	DDX1	DEAD-box helicase 1(DDX1)
0.0372129	0.164974	KW11_Step3_002101|aurab	aurab		O14965	AURKA	aurora kinase A(AURKA)
0.0985655	0.140782	KW11_Step3_006374|tfam*	tfam		Q00059	TFAM	transcription factor A, mitochondrial(TFAM)
0.259631	0.137858	KW11_Step3_005191|ddx17*	ddx17		Q92841	DDX17	Probable ATP-dependent RNA helicase DDX17
0.0461392	0.136243	KW11_Step3_001145|kcab2;KW11_Step3_014034|kcab1	kcab2		Q13303	KCAB2	Voltage-gated potassium channel subunit beta-2
0.0518166	0.132896	KW11_Step3_006016|ei2bb	ei2bb		P49770	EIF2B2	eukaryotic translation initiation factor 2B subunit beta(EIF2B2)
0.144272	0.131186	KW11_Step3_002712|phr*	phr		Q3C2L7	PHR	Deoxyribodipyrimidine photo-lyase
0.0315114	0.12864	KW11_Step3_012370|piwl1*	piwl1		Q96J94	PIWIL1	piwi like RNA-mediated gene silencing 1(PIWIL1)
0.0880886	0.12573	KW11_Step3_007177|rpab3	rpab3		P52434	POLR2H	RNA polymerase II subunit H(POLR2H)
0.109316	0.0927811	KW11_Step3_005074|eme1*	eme1		Q96AY2	EME1	essential meiotic structure-specific endonuclease 1(EME1)
0.106087	0.0924644	KW11_Step3_002847|psmd8	psmd8		P48556	PSMD8	proteasome 26S subunit, non-ATPase 8(PSMD8)
0.0778521	0.0921736	KW11_Step3_007846|pa2g4	pa2g4		Q9UQ80	PA2G4	proliferation-associated 2G4(PA2G4)
0.0157853	0.0845366	KW11_Step3_008832|prp4	prp4		O43172	PRP4	U4/U6 small nuclear ribonucleoprotein Prp4
0.0151592	0.0776186	KW11_Step3_005515|pnkp*	pnkp		Q96T60	PNKP	polynucleotide kinase 3'-phosphatase(PNKP)
0.0301242	0.0659558	KW11_Step3_005768|spf27	spf27		O75934	SPF27	Pre-mRNA-splicing factor SPF27
0.0204587	0.0610355	KW11_Step3_002840|aldoa	aldoa		P04075	ALDOA	aldolase, fructose-bisphosphate A(ALDOA)
0.00883796	0.060626	KW11_Step3_003935|rbmx	rbmx		P38159	RBMX	RNA-binding motif protein, X chromosome
0.0326389	0.0598561	KW11_Step3_007112|prs6b	prs6b		P43686	PSMC4	proteasome 26S subunit, ATPase 4(PSMC4)
0.00925115	0.0568129	KW11_Step3_005015|rbm14*	rbm14		Q96PK6	RBM14	RNA-binding protein 14
0.0224645	0.0561158	KW11_Step3_004060|wdr43*	wdr43		Q15061	WDR43	WD repeat domain 43(WDR43)
0.00804277	0.0497955	KW11_Step3_000555|ddx3;KW11_Step3_000557|ddx4	ddx3		O00571	DDX3X	DEAD-box helicase 3, X-linked(DDX3X)
0.0147597	0.0492388	KW11_Step3_001869|ro21	ro21		P22626	ROA2	Heterogeneous nuclear ribonucleoproteins A2/B1
0.0136899	0.0448074	KW11_Step3_009099|heat1*	heat1		Q9H583	HEATR1	HEAT repeat containing 1(HEATR1)
0.0254202	0.0205294	KW11_Step3_007237|dpoa2*	dpoa2		Q14181	POLA2	DNA polymerase alpha 2, accessory subunit(POLA2)
0.0102517	0.0130692	KW11_Step3_000093|aptx	aptx		Q7Z2E3	APTX	aprataxin(APTX)
0.00370042	0.0114543	KW11_Step3_001060|if23b	if23b		O00425	IGF2BP3	insulin like growth factor 2 mRNA binding protein 3(IGF2BP3)
0.00277513	0.0113805	KW11_Step3_004443|rad50*	rad50		Q92878	RAD50	RAD50 double strand break repair protein(RAD50)
0.00267634	0.00611591	KW11_Step3_004997|wrip1*	wrip1		Q96S55	WRIP1	ATPase WRNIP1

## Sheet: Sheet1
remove after;	Student's T-test Difference M_interphase				name	Student's T-test Difference Mitotic dsDNA_Interphase dsDNA
cip2a	6.01334				cip2a	5.72038
tob1a	5.25992				pcca	4.80112
pcca	4.4215				tob1a	4.55065
mcca	3.36671				top2a	4.28865
pyc	3.28807				com1	3.86389
vita2	3.19241				dpolq	3.47988
com1	3.13002				dnjb4	3.32906
atpb	2.86187				fa32a	3.28566
odb2	2.75181				atpa	2.96222
pccb	2.7091				cox5b	2.7118
dpolq	2.70331				cc037	2.6738
rad52	2.66195				smd1	2.66362
pi42c	2.50435				ddx41	2.61055
h1b	2.48745				h1b	2.53343
atpa	2.35218				CS029	2.46791
dna2l	2.32944				nat10	2.22947
acaca	2.25382				ercc2	1.97446
ddx23	2.09836				atpb	1.94282
atrip	2.02521				dpod3	1.90186
acacb	1.95199				top3a	1.89423
top3a	1.82752				rad52	1.88323
pde8a	1.82564				vita2	1.86727
h1a	1.80092				atrip	1.84024
rpa49	1.78573				rpac1	1.74052
fancm	1.76547				tcpa	1.71005
mccb	1.75427				rbmx	1.65782
rpa1	1.67558				vdac2	1.6285
top2a	1.6717				ef1a1	1.61678
ei2bd	1.6199				snx2	1.58615
u5s1	1.59458				prkdc	1.5726
kprb	1.58338				rmi2	1.53986
rtel1	1.57851				k6pf	1.53976
prp4b	1.5167				prp6	1.52912
atr	1.49251				nol6	1.47385
k6pf	1.48857				rfc3	1.42718
ssbpb	1.42237				rbbp6	1.41937
ebp2	1.35993				rfa2	1.41834
ssf1	1.34495				h4	1.41581
prp6	1.32779				atpd	1.39458
cc037	1.32519				rexo4	1.38533
bms1	1.31372				atr	1.37901
lypa2	1.30528				hltf	1.37646
hs90b	1.3001				tcpb	1.36776
dnjc9	1.29559				ndus6	1.35106
prkdc	1.29539				pcna	1.31627
h4	1.29423				tf2h1	1.30385
rfc1	1.28158				smal1	1.30323
fxl12	1.27939				rfc1	1.2949
dtx3l	1.2708				csk2b	1.28568
parp1	1.26034				h33	1.23281
ddx54	1.25637				cetn3	1.20379
hltf	1.25472				tfam	1.19859
k0020	1.24592				h1a	1.16175
parp9	1.23262				rfc4	1.15835
utp15	1.22981				adt1	1.15821
ubf1b	1.2183				fp100	1.15686
rfa3	1.20752				fancg	1.12568
rfc3	1.18392				rtel1	1.12362
rfa2	1.17936				cox5a	1.12339
pcna	1.1754				wrn	1.10923
ddx27	1.17281				smtn	1.10461
rfc4	1.16967				ddx23	1.06009
csk22	1.15771				pi42c	1.0556
abcf1	1.14261				ubf1b	1.04691
ddx41	1.12315				echa	0.996697
tktl2	1.12063				k0020	0.994028
ef1a2	1.10787				srp14	0.974162
selb	1.10552				dtx3l	0.966162
psa6	1.10347				h2a1	0.952718
fancb	1.09979				prs10	0.933045
xrcc6	1.09439				h2azl	0.926513
smal1	1.09172				fancm	0.91269
elmd2	1.08816				rfc5	0.886037
psmd2	1.08157				rrp5	0.868703
rexo4	1.07558				top1	0.854516
fbrl	1.06156				cenps	0.828367
rfc5	1.04743				pur9	0.807577
tf2h1	1.0447				xpf	0.802515
prps2	1.03851				dna2l	0.788435
cbpc1	1.03154				if2g	0.779331
fp100	1.02113				rfc2	0.764387
wrn	1.00518				rad50	0.749974
helq	1.00357				selb	0.729503
ercc3	0.995291				helq	0.726839
srbd1	0.974822				ssf1	0.723996
gnl3	0.97217				nop58	0.703075
CA086	0.969553				gkp1b	0.701646
tho4b	0.966364				prps2	0.699153
top1	0.965122				rmi1	0.681868
mat1	0.965105				parp9	0.663522
pepl1	0.959141				rfa1	0.640911
cetn3	0.944995				cetn2	0.640247
ruvb2	0.943076				c1tc	0.637423
syep	0.909073				cdk7	0.63563
thoc2	0.909054				syep	0.615853
nop58	0.908115				b4	0.604768
rfa1	0.8792				h2ax	0.568955
thoc3	0.877831				eif3f	0.565518
kf22b	0.861213				tf2h2	0.562381
xrcc5	0.860921				csk22	0.468403
prps1	0.852165				if5a1	0.452109
tho5a	0.851123				dpod2	0.451219
rfc2	0.847317				CA086	0.440557
rl35a	0.844411				dnjc9	0.439355
rs27a	0.805243				psa6	0.433808
rnh1	0.792545				tf2h4	0.425075
csk2b	0.792224				ch60	0.416241
u520	0.79195				blm	0.412106
tdrd3	0.786223				try1	0.391246
dhx57	0.786191				ercc3	0.386623
h2ax	0.784184				fbrl	0.384434
cul1	0.781188				u520	0.382166
if2b	0.778769				fancj	0.37809
csk21	0.775314				wfs1	0.374479
tcp4	0.768747				calm	0.363997
rcl1	0.761704				mmta2	0.36113
ndka2	0.760694				gfp	0.275462
nek2	0.756231				prp19	0.258238
epa2a	0.749292				xrcc5	0.255703
if2g	0.748288				xrcc6	0.249084
cetn2	0.732029				rpab3	0.248438
srp72	0.714245				orc1	0.217887
psd13	0.709705				sydc	0.204436
b4	0.707037				trip4	0.19909
ldhb	0.694872				acsl1	0.19554
uaca	0.690207				heat1	0.187668
ima2	0.685883				skp1	0.175244
ei2be	0.68586				cx056	0.174849
hpgds	0.671695				abcf1	0.162319
roaa	0.670256				nop56	0.147591
top3b	0.64446				eloc	0.146985
aldcb	0.64381				rrp7a	0.138321
tf2h3	0.64327				cdk1a	0.131969
rrp5	0.639944				helc1	0.13173
rmi1	0.639231				ndka2	0.129334
thoc7	0.617078				rfa3	0.113331
recq1	0.614442				pnkp	0.112991
psa1	0.614294				vrk1	0.109829
fancg	0.612445				smd3	0.109776
nat10	0.603571				mre11	0.103254
c1tc	0.582348				syq	0.0961404
if2a	0.579751				nop2	0.0873761
nop56	0.568604				ikip	0.0534625
thoc6	0.544772				ascc2	0.0513711
fanca	0.534892				sk2l2	0.0469675
ef1ga	0.526505				sorcn	0.0240622
nop2	0.520986				aplf	-0.0049564
g6pi	0.519099				csk21	-0.0114953
gkp1b	0.515797				taok3	-0.0763238
cir1a	0.503228				nh2l1	-0.0776176
rpab1	0.499032				ef1b	-0.0780274
thoc1	0.495548				rrbp1	-0.0977284
h33	0.485033				rl14	-0.106971
if140	0.474765				smc5	-0.108219
wdr36	0.473816				cisd1	-0.113086
trip4	0.472256				1433e	-0.1265
d11l8	0.467135				syk	-0.131858
tydp1	0.463106				psmd1	-0.139198
prs4	0.439343				aldoa	-0.14265
psa5	0.433734				taok2	-0.150893
ascc2	0.423193				mat1	-0.155059
echb	0.389601				if2a	-0.161006
prpf3	0.379775				c19l2	-0.16827
vdac2	0.374675				ima2	-0.171853
u2af2	0.344889				ascc1	-0.175109
dcr1a	0.34212				etaa1	-0.180105
trcb	0.337371				camlg	-0.216943
psb1a	0.336523				ran	-0.2409
tera	0.333401				mypt1	-0.243804
cdc5l	0.321651				tera	-0.28171
nh2l1	0.315075				ldhb	-0.284082
mre11	0.312176				g3p	-0.304416
fen1b	0.310842				rl35a	-0.306004
psa7b	0.285561				pepl1	-0.321177
rpac1	0.279408				orc3	-0.32535
trfeb	0.278122				kcrb	-0.325742
recq4	0.265164				rs26	-0.327749
hba3	0.260283				ttf2	-0.330558
syq	0.22997				ef2	-0.342129
fancj	0.224001				zcchl	-0.350387
nud16	0.215853				prpf3	-0.376861
ybx2b	0.210862				parp1	-0.403983
tf2h2	0.205865				rs9	-0.409136
eme2	0.195524				rl10a	-0.413718
ei2bg	0.192521				ost48	-0.420388
mus81	0.179289				rs25	-0.440101
ddx1	0.17406				rl30	-0.441172
aurab	0.164974				kc1e	-0.442777
tfam	0.140782				hsp7c	-0.447245
ddx17	0.137858				tm199	-0.452586
kcab2	0.136243				glyg	-0.459485
ei2bb	0.132896				fancl	-0.47372
phr	0.131186				ef1a2	-0.479532
piwl1	0.12864				nek2	-0.48216
rpab3	0.12573				rl12	-0.486425
eme1	0.0927811				rl28	-0.497259
psmd8	0.0924644				wiz	-0.501714
pa2g4	0.0921736				rl21	-0.502349
prp4	0.0845366				gar1	-0.527273
pnkp	0.0776186				decr2	-0.528558
spf27	0.0659558				rs19	-0.532013
aldoa	0.0610355				selt	-0.540698
rbmx	0.060626				cp17a	-0.562329
prs6b	0.0598561				nip7	-0.570782
rbm14	0.0568129				rl32	-0.57261
wdr43	0.0561158				ybx2b	-0.577349
ddx3	0.0497955				dkc1	-0.583913
ro21	0.0492388				cdkal	-0.587148
heat1	0.0448074				katl2	-0.58768
dpoa2	0.0205294				geph	-0.590188
aptx	0.0130692				rl24	-0.605522
if23b	0.0114543				rab7a	-0.62401
rad50	0.0113805				rl4b	-0.642544
wrip1	0.00611591				sun1	-0.652971
par12	-0.00014019				rs21	-0.668933
prp19	-0.00105063				p5i11	-0.677412
blm	-0.02259				rl35	-0.690048
nucl	-0.0292648				cp088	-0.695956
xrcc1	-0.0295986				rs18	-0.702383
rb15b	-0.0307255				rl31	-0.725136
aplf	-0.0512838				rtcb	-0.739456
sltm	-0.0632496				imb1	-0.75255
ruvb1	-0.0719198				face1	-0.775188
roa0	-0.075627				fa76b	-0.777198
aup1	-0.106532				tpis	-0.782853
hsp7c	-0.107129				toip1	-0.786997
ran	-0.108428				odr4	-0.789472
nip7	-0.115431				tmed9	-0.790025
exoc3	-0.12241				habp4	-0.806211
dnli3	-0.126261				dhrs7	-0.813427
helc1	-0.128029				rl7	-0.831618
ppih	-0.138795				ubn2	-0.835041
roa1	-0.188889				rs23	-0.835808
srp68	-0.209416				rl27	-0.837611
cdc6	-0.225672				orc4	-0.837796
melk	-0.226073				sec62	-0.842432
cpne3	-0.228595				rs27a	-0.86662
hmgb2	-0.23935				orc2	-0.868357
clcb	-0.244009				rs3aa	-0.886393
prs7	-0.32972				use1	-0.895517
hnrpm	-0.329883				npl1b	-0.911733
exoc8	-0.33309				spcs2	-0.912619
hndla	-0.344294				eif3a	-0.923736
dpola	-0.353381				rab1a	-0.930862
ccnh	-0.356268				snd1	-0.939456
kc1e	-0.361838				efts	-0.94603
mmg1b	-0.364842				tecr	-0.960011
sumf2	-0.373901				srp68	-0.974034
rl36	-0.379271				orc5	-0.978619
enp1	-0.381406				srp72	-0.982941
fancl	-0.38754				cor1c	-0.984419
1433z	-0.420814				rs6	-0.995412
decr2	-0.426535				lyric	-1.00425
rl31	-0.446699				orml2	-1.02425
cdk7	-0.446808				rs11	-1.03144
rrbp1	-0.45324				rl23a	-1.04599
lrmp	-0.455409				plcc	-1.04638
ro32	-0.471053				rl26	-1.05445
if4a1	-0.47248				os9	-1.05514
nbn	-0.481722				tmeda	-1.06072
pias4	-0.502857				fam3c	-1.06467
hnrpk	-0.51007				erl2a	-1.07371
vrk1	-0.512245				rs16	-1.07681
prdx2	-0.5167				rssa	-1.07896
bap29	-0.524949				rl34	-1.08222
arsd	-0.547553				nf1	-1.10372
ews	-0.562305				rl6	-1.10479
rl34	-0.566538				ddx1	-1.10571
dkc1	-0.568556				nucb2	-1.10871
ercc2	-0.585169				rl22	-1.11468
lmf2	-0.600489				as1ab	-1.11595
rs19	-0.602812				rpn1	-1.1183
rs5	-0.608958				cc155	-1.11964
acsl1	-0.609369				ppib	-1.139
nu107	-0.621369				vapb	-1.14053
ttf2	-0.628792				rl27a	-1.14589
actn4	-0.631678				ppih	-1.15414
tpis	-0.638873				ftcd	-1.15487
bi51b	-0.648955				rl23	-1.15539
tbl2	-0.657966				rla1	-1.16294
sec63	-0.673367				cep55	-1.16932
g3p	-0.67727				pa2g4	-1.19424
mcm10	-0.710638				ofut1	-1.20114
rab2a	-0.725396				1433z	-1.20976
rs18	-0.728153				inm02	-1.21351
aukbb	-0.731028				hira	-1.22438
rl23a	-0.732882				rdh3	-1.26149
rcn2	-0.734352				rs13	-1.26492
nbas	-0.735739				pof1	-1.26768
ech1	-0.74201				bap29	-1.27422
epaba	-0.7448				rs12	-1.27935
rs3aa	-0.750378				qcr2	-1.28734
orc1	-0.751074				rs14	-1.29502
tm199	-0.751554				hpgds	-1.29528
inm02	-0.754141				kcc2g	-1.30703
orc4	-0.768361				rl13	-1.31021
inceb	-0.772943				lrmp	-1.33035
zw10	-0.774348				gt253	-1.33559
tmx1	-0.8082				pigu	-1.34526
nup62	-0.812072				cirbb	-1.34835
rl26	-0.812455				wdr61	-1.35145
pof1	-0.838756				hcfc1	-1.36108
orc5	-0.859765				rs2	-1.39173
skp1	-0.861891				stbd1	-1.39552
se1l1	-0.867506				rs31	-1.40725
alg5	-0.882534				sod1a	-1.42642
gfp	-0.902487				rs10	-1.42836
rs16	-0.907154				myl6	-1.42973
rl12	-0.913523				rl18a	-1.43219
upk2	-0.919375				aup1	-1.43496
etaa1	-0.921707				nup85	-1.44129
nucb2	-0.925515				rl17	-1.44165
ftcd	-0.942633				alg14	-1.45059
at131	-0.943248				2aab	-1.45192
rla1	-0.946117				atla3	-1.45437
rl30	-0.975163				rl3l	-1.46171
as1ab	-0.975259				nb5r3	-1.46312
tmm33	-0.977676				gpaa1	-1.46656
nono	-0.982115				asah1	-1.48558
lima1	-0.988021				cs010	-1.48816
orc3	-0.994486				ubxn4	-1.49881
rs14	-1.00184				chd1	-1.50683
sptc1	-1.01068				rs4	-1.51125
mogs	-1.01322				rs8	-1.52219
npm	-1.01368				if23b	-1.53877
face1	-1.02629				tcpz	-1.53907
rs8	-1.03268				rs7	-1.55608
rl18a	-1.03348				gblp	-1.56144
rl35	-1.04706				rtn4	-1.56338
stbd1	-1.04769				praf3	-1.57563
gpi8	-1.04991				g6pi	-1.58494
rcn1	-1.07468				scpdl	-1.5938
rs12	-1.07529				mogt1	-1.60298
srpr	-1.07955				4et	-1.62981
acrc	-1.08427				pgk	-1.63264
rs23	-1.08436				nu214	-1.63757
tmed5	-1.08708				rla2	-1.64054
plod3	-1.09796				aukbb	-1.66656
rab7a	-1.10745				prp4	-1.67041
rs9	-1.10747				prc2c	-1.68128
sgmr1	-1.11715				rab2a	-1.69768
odr4	-1.12208				grp78	-1.69995
gld2b	-1.12422				rpn2	-1.70139
reep4	-1.15722				gram3	-1.7048
adas	-1.16422				cyt	-1.70576
ddrgk	-1.16535				tyw1	-1.71989
rab1a	-1.16906				enoa	-1.72115
rl8	-1.18413				reep5	-1.72169
at2a3	-1.18858				rdhe2	-1.72524
ef2	-1.19585				at2a3	-1.73796
rl32	-1.21326				rl13a	-1.73864
sgpl1	-1.22016				hmgb2	-1.74664
rs2	-1.22147				rs24	-1.74864
if5a1	-1.22797				nucb1	-1.75216
asph	-1.24397				pdia5	-1.76335
atla3	-1.25678				bat1	-1.76404
tmed4	-1.25729				rl7a	-1.77027
sfpq	-1.25958				zw10	-1.77151
ubim	-1.26347				vatf	-1.77166
rab18	-1.29763				pdia1	-1.78954
pigt	-1.29824				mogs	-1.79004
smad1	-1.30509				p4ha1	-1.79233
cx4nb	-1.32023				xrcc1	-1.80447
mdhc	-1.33771				nup54	-1.82258
nsdhl	-1.34053				nono	-1.83489
rl23	-1.34255				dylt1	-1.83603
lis1	-1.3455				hs90b	-1.85236
rs11	-1.40419				apmap	-1.85538
cre2a	-1.41786				at2a2	-1.87331
rl4b	-1.43817				tbl2	-1.88888
rl10	-1.4477				sfpq	-1.89732
cirbb	-1.45184				adpgk	-1.90646
nucb1	-1.4528				drs7b	-1.90954
rl7a	-1.45814				rla0	-1.91402
rs10	-1.46345				ssrg	-1.91815
ascc1	-1.47933				srpr	-1.92189
rs31	-1.49888				tmx2	-1.95323
rl6	-1.52582				sep15	-1.95596
thika	-1.53979				mmg1b	-1.96576
ubn2	-1.54198				stt3a	-1.97027
b3glt	-1.56087				pon2	-1.97076
strn	-1.57416				fkbp8	-1.97316
enah	-1.58196				rl8	-1.97414
cof1b	-1.58324				lnp	-1.97802
dyhc1	-1.59461				cx4nb	-1.98174
rpn2	-1.59839				ubc9	-1.98723
nup93	-1.59881				at1a1	-1.9884
dctn1	-1.63479				mlecb	-2.00568
enoa	-1.63982				ki67	-2.00658
gblp	-1.63995				sac1	-2.01215
mlecb	-1.64038				bap31	-2.07962
lyric	-1.66542				g3bp2	-2.08296
dal1b	-1.67293				lman1	-2.09386
emal4	-1.6784				rs17	-2.10005
cnpy1	-1.68644				enpl	-2.1068
rs13	-1.68916				dvr1	-2.10721
praf3	-1.70524				arp5l	-2.11131
nltp	-1.70895				sec63	-2.11436
orc2	-1.7146				seh1a	-2.11625
ccd47	-1.73296				alg5	-2.12585
man1	-1.75417				rint1	-2.13702
ermp1	-1.75839				ktn1	-2.14887
rpn1	-1.77554				nup88	-2.16072
rl21	-1.7833				dyhc1	-2.16487
cc115	-1.78347				rs15	-2.16843
dct2a	-1.78673				cc115	-2.18731
al3a2	-1.80363				ssrd	-2.19451
caza2	-1.81167				atla2	-2.20455
ufl1	-1.81854				t214a	-2.205
ost48	-1.83372				rl9	-2.20673
tba1d	-1.83837				ncpr	-2.22117
bore2	-1.84567				dc1i2	-2.22278
ckap5	-1.86092				cyb5b	-2.22746
tba1	-1.87915				itl1b	-2.22948
rl17	-1.87949				gpi8	-2.24454
rl9	-1.88294				nltp	-2.25618
rssa	-1.88865				vmp1	-2.25672
wfs1	-1.88866				nsdhl	-2.26404
rl24	-1.90187				rcn2	-2.26837
imb1	-1.91578				ssra	-2.27798
erp44	-1.92129				rfwd3	-2.29491
dhrs7	-1.92143				ano10	-2.29608
rl11	-1.93457				reep6	-2.31094
sc22b	-1.94388				dal1b	-2.31958
gpx7	-1.9446				sc22b	-2.32221
habp4	-1.95346				catc	-2.32489
pglt1	-1.95726				rl1d1	-2.32596
rl7	-1.96239				dnj6a	-2.32785
ncpr	-1.98158				gbb1	-2.33085
sdf2l	-1.98213				tm209	-2.33717
reep5	-1.99578				erap1	-2.33871
vapb	-2.00909				rl11	-2.35676
rs26	-2.03222				rtn3a	-2.36417
rs7	-2.04199				muc1	-2.36502
spcs2	-2.04541				alg8	-2.37239
no66	-2.05891				amrp	-2.37331
tmx2	-2.05992				rs15a	-2.38172
rs21	-2.06061				if4a1	-2.39586
s27a6	-2.08354				al3a2	-2.39836
basi	-2.08844				sil1	-2.39871
rl27	-2.09266				rl10	-2.41178
tmm43	-2.1061				tm205	-2.41788
s61a1	-2.10812				lma2l	-2.424
tmed2	-2.13178				erp44	-2.42678
rs25	-2.13506				pigt	-2.42803
upk3a	-2.15041				gpx7	-2.43096
atla2	-2.1617				tmm33	-2.43189
reep6	-2.1656				sumf2	-2.44086
ssra	-2.18315				sgpl1	-2.44269
kif14	-2.19179				rl15	-2.4598
rbp2	-2.20726				cyb5	-2.47399
erl2a	-2.21138				fkbp2	-2.49631
ncln	-2.22249				s61a1	-2.49974
p4ha1	-2.22726				rab5c	-2.51377
rs4	-2.22926				asph	-2.53168
dreb	-2.25399				nu133	-2.54552
svil	-2.2707				K0090	-2.55007
rs6	-2.27425				prdx4	-2.55514
rl3l	-2.27872				cnpy3	-2.56628
lman1	-2.28639				ech1	-2.56632
bap31	-2.29436				pdia3	-2.56712
pon2	-2.29442				s27a6	-2.57816
cabin	-2.30467				fuco	-2.58042
cyb5	-2.31312				glu2b	-2.58181
ppib	-2.35				pigs	-2.58592
nb5r3	-2.3593				tmx3	-2.60565
at2a2	-2.372				cid2a	-2.62366
actz	-2.37637				tmed5	-2.62514
sac1	-2.38742				thika	-2.62556
cnpy3	-2.40576				vasp	-2.63837
clh	-2.41273				nup98	-2.63982
rs15	-2.41904				cp2bj	-2.64874
rla2	-2.42496				upk2	-2.66702
sc11a	-2.43047				co024	-2.6733
wlsa	-2.43205				stim1	-2.67916
rl10a	-2.44897				po210	-2.69508
rtn4	-2.4693				adas	-2.69896
fkbp8	-2.49016				tba1	-2.6992
laml3	-2.5073				dnli3	-2.70608
hira	-2.51595				bi51b	-2.7143
plk1	-2.51986				ppia	-2.71652
arp5l	-2.5454				wipf2	-2.71873
tc35a	-2.54749				wlsa	-2.73832
calx	-2.58342				lap2b	-2.74699
cc134	-2.58519				hsdl2	-2.74742
tmx3	-2.60511				ima1	-2.75466
gbb1	-2.60697				nenf	-2.76768
kdsr	-2.6128				txnd5	-2.77824
sep15	-2.6351				rs5	-2.80158
at1a1	-2.6365				src8	-2.80695
rl14	-2.66757				ncln	-2.82866
f213a	-2.68209				spcs3	-2.84867
rs24	-2.71418				prdx2	-2.85068
cid2a	-2.7305				dad1	-2.86166
adpgk	-2.747				erlec	-2.87917
pgrc1	-2.75717				nhp2	-2.91428
ktn1	-2.78369				cc134	-2.92756
snd1	-2.78773				basi	-2.93153
rl27a	-2.79697				scfd1	-2.96136
dhr13	-2.81307				atx2	-2.96994
alg8	-2.83048				nu205	-2.97074
calu	-2.83454				uggg2	-3.00614
nomo2	-2.92717				cof1b	-3.00944
p4ha2	-2.95684				tc35a	-3.01235
dad1	-3.01169				tbg1	-3.01412
pcyox	-3.04017				kpyk	-3.01668
pigs	-3.0531				kdsr	-3.03696
kif2c	-3.08441				nomo2	-3.04009
t214a	-3.08891				rab18	-3.08449
sumf1	-3.09317				f213a	-3.09115
rl13a	-3.09576				tmx1	-3.09526
grp78	-3.10208				cnih4	-3.09644
tmed7	-3.12277				mdhc	-3.13674
arpc3	-3.13821				plk1	-3.14634
rs15a	-3.19257				prdx5	-3.15379
rla0	-3.20158				arc1b	-3.16658
ssrd	-3.21929				sumf1	-3.1943
ragp1	-3.24109				chid1	-3.19925
rl22	-3.25468				pglt1	-3.19945
pdia3	-3.27186				lima1	-3.20724
rs17	-3.27849				calx	-3.2084
kdel2	-3.29871				sgmr1	-3.21648
K0090	-3.31216				pdia4	-3.25248
tyw1	-3.31329				calr	-3.27684
tba4a	-3.32094				fkb10	-3.27772
itl1b	-3.36226				hacl1	-3.327
tbb4	-3.3742				dctn1	-3.33044
cnpy2	-3.42026				nu160	-3.352
dhb4	-3.43152				nu107	-3.36979
djb11	-3.45734				enah	-3.38
rl15	-3.47422				ubim	-3.38109
arpc4	-3.48874				cp20a	-3.38276
pdia5	-3.49458				p4ha2	-3.39984
nenf	-3.53115				rl36	-3.41686
cata	-3.54426				ermp1	-3.43667
txd12	-3.58763				tmed7	-3.45156
stt3a	-3.60589				ero1a	-3.45473
spcs3	-3.65553				tmed2	-3.46863
aaas	-3.70525				inceb	-3.47536
rtn3a	-3.70646				lis1	-3.47722
pdia1	-3.7553				npm	-3.48028
itpr1	-3.81195				nu155	-3.49654
uggg1	-3.84988				pcyox	-3.50165
prdx4	-3.86373				txd12	-3.52969
enpl	-3.87983				sdf2l	-3.53795
g6pe	-3.90922				actz	-3.58115
apmap	-3.90981				man1	-3.59671
arpc2	-3.97197				plod3	-3.63305
arpc5	-4.02789				dreb	-3.64398
mesd	-4.04328				dhr13	-3.66346
flna	-4.0695				rcn1	-3.67044
arp2a	-4.08063				lemd1	-3.67284
po210	-4.18088				cj057	-3.6826
pdia6	-4.19389				actn4	-3.68566
pdia4	-4.22218				rbp2	-3.68797
capzb	-4.22569				upk3a	-3.74039
amrp	-4.31581				arpc3	-3.79819
dbnla	-4.33212				ddrgk	-3.88118
caza1	-4.3457				pdia6	-3.88475
calr	-4.36461				manf	-3.94912
fkbp2	-4.43918				pgrc1	-3.97468
uggg2	-4.4707				calu	-3.97858
lap2b	-4.48138				dct2a	-3.98815
cs010	-4.56555				ppic	-4.00412
txnd5	-4.70477				clh	-4.0197
glu2b	-4.73605				g6pe	-4.0311
arp3	-4.75999				t120a	-4.07098
fkb10	-4.76611				mesd	-4.17027
hyou1	-4.84048				kif14	-4.17948
src8	-4.87973				nup93	-4.19022
actc	-4.94011				tba4a	-4.22462
lemd1	-4.95825				sptc1	-4.2498
arc1a	-5.03634				b3glt	-4.2511
k1c19	-5.14159				cnpy2	-4.26295
manf	-5.1862				actc	-4.26923
plec	-5.22866				cnpy1	-4.43266
k118b	-5.38743				actg	-4.479
ero1a	-5.51432				ragp1	-4.48843
ima1	-5.53768				tmed4	-4.51394
ganab	-5.68226				svil	-4.52769
k2c8	-5.84558				hyou1	-4.55326
					caza1	-4.57714
					arpc4	-4.60205
					tbb4	-4.62212
					at131	-4.64487
					kif2c	-4.67594
					laml3	-4.68905
					k1c19	-4.75942
					ckap5	-4.76171
					GTSE1	-4.83543
					dbnla	-4.84704
					tba1d	-4.8761
					arpc2	-4.90877
					arhgc	-4.92547
					cata	-4.97223
					ganab	-4.98905
					k2c8	-5.06553
					dhb4	-5.16118
					caza2	-5.17723
					lmf2	-5.18396
					aaas	-5.18508
					sc11a	-5.3503
					bore2	-5.38697
					djb11	-5.38759
					itpr1	-5.50263
					uggg1	-5.67099
					arpc5	-5.72089
					arp2a	-5.74599
					kdel2	-6.18199
					arp3	-6.36297
					arc1a	-6.4978
					capzb	-6.56775
					plec	-6.70679
					k118b	-7.11362
					flna	-7.33686
