# Supplementary material for: Sister chromatid exchanges induced by perturbed replication can form independently of BRCA1, BRCA2 and RAD51
Source: Nat Commun. 2022 Nov 7;13:6722. doi: 10.1038/s41467-022-34519-8 (PMC9640580; doi:10.1038/s41467-022-34519-8)
Supplement: Supplementary file 7 — Source Data [file 41467_2022_34519_MOESM7_ESM.xlsx]

## Sheet: Figure 1
Figure 1B
Brca2-IBAC DMSO	Brca2-IBAC olaparib	Brca2-/- DMSO	Brca2-/- olaparib
2	16	2	11
3	19	1	18
3	14	5	21
2	18	5	15
1	17	2	18
3	24	2	26
4	17	6	16
3	21	3	20
4	22	4	19
3	16	4	12
2	13	3	13
3	26	4	16
2	17	5	12
4	18	5	18
4	21	3	23
4	17	3	18
1	21	3	21
2	17	5	27
3	10	2	12
4	14	2	21
2	18	2
2	16	3
3	16	4
4	15	3
	18
	25
Column B	Brca2-IBAC DMSO		Column C	Brca2-/- DMSO		Column D	Brca2-/- olaparib		Column D	Brca2-/- olaparib
vs.	vs,		vs.	vs,		vs.	vs,		vs.	vs,
Column A	Brca2-IBAC olaparib		Column A	Brca2-IBAC DMSO		Column B	Brca2-IBAC olaparib		Column C	Brca2-/- DMSO
Unpaired t test			Unpaired t test			Unpaired t test			Unpaired t test
P value	<0,0001		P value	0.1099		P value	0.9526		P value	<0,0001
P value summary	****		P value summary	ns		P value summary	ns		P value summary	****
Significantly different (P < 0.05)?	Yes		Significantly different (P < 0.05)?	No		Significantly different (P < 0.05)?	No		Significantly different (P < 0.05)?	Yes
One- or two-tailed P value?	Two-tailed		One- or two-tailed P value?	Two-tailed		One- or two-tailed P value?	Two-tailed		One- or two-tailed P value?	Two-tailed
t, df	t=19,33, df=48		t, df	t=1,630, df=46		t, df	t=0,05973, df=44		t, df	t=14,77, df=42
Figure 1C
Brca2-IBAC DMSO	Brca2-IBAC olaparib	Brca2-/- DMSO	Brca2-/- olaparib
3	5	5	13
2	6	7	16
3	7	6	17
5	9	6	19
3	4	5	19
3	2	5	23
1	2	6	19
4	7	5	15
2	5	8	17
1	1	9	17
2	2	9	14
2	3	6	8
2	5	6	18
5	2	10	19
3	4	7	12
1	1	7	11
1	10	5	26
2	2	9	17
1	1	7	13
1	11	9	16
2	13	6
2	3	5
3	6	8
1	13	6
	11
	8
Column B	Brca2-IBAC DMSO		Column C	Brca2-/- DMSO		Column D	Brca2-/- olaparib		Column D	Brca2-/- olaparib
vs.	vs,		vs.	vs,		vs.	vs,		vs.	vs,
Column A	Brca2-IBAC olaparib		Column A	Brca2-IBAC DMSO		Column B	Brca2-IBAC olaparib		Column C	Brca2-/- DMSO
Unpaired t test			Unpaired t test			Unpaired t test			Unpaired t test
P value	0.0002		P value	<0,0001		P value	<0,0001		P value	<0,0001
P value summary	***		P value summary	****		P value summary	****		P value summary	****
Significantly different (P < 0.05)?	Yes		Significantly different (P < 0.05)?	Yes		Significantly different (P < 0.05)?	Yes		Significantly different (P < 0.05)?	Yes
One- or two-tailed P value?	Two-tailed		One- or two-tailed P value?	Two-tailed		One- or two-tailed P value?	Two-tailed		One- or two-tailed P value?	Two-tailed
t, df	t=3,979, df=48		t, df	t=11,07, df=46		t, df	t=9,410, df=44		t, df	t=10,74, df=42
Figure 1E
Brca2-IBAC DMSO	Brca2-IBAC olaparib	Brca2-/- DMSO	Brca2-/- olaparib
5	20.7692	2.85714	16.1702
2.66667	15.7143	3.40426	14.6939
1.56863	16	2.55319	20.9091
4.8	17.1429	2.6087	17.7778
5.85366	18.1818	2.96296	16.1905
3.01887	12.3077	1.63265	15.4545
2.6087	20.5128	1.6	14.8571
3.47826	16.5854	5.38462	16
2.5	17.1429	3.13726	17.1429
4	27.3684	2.14286	20.8333
2.35294	20	2.10526	19.0476
2.44898	13.3333	2.26415	20
4.54545	19.2	2.22222	24
4.36364	19.5349	3.2	21.8182
3.2	15.3192	3.40426	16.5854
2.18182	13.6585	2.5	16
2.66667	20.9091	2.26415	17.3913
3.63636	17.7778	3.92157	18
2.53968	14.2222	3.47826	18.7755
2.30769	17.7778	4.08163	15.6522
Column B	Brca2-IBAC DMSO		Column C	Brca2-/- DMSO		Column D	Brca2-/- olaparib		Column D	Brca2-/- olaparib
vs.	vs,		vs.	vs,		vs.	vs,		vs.	vs,
Column A	Brca2-IBAC olaparib		Column A	Brca2-IBAC DMSO		Column B	Brca2-IBAC olaparib		Column C	Brca2-/- DMSO
Unpaired t test			Unpaired t test			Unpaired t test			Unpaired t test
P value	<0,0001		P value	0.2253		P value	0.8416		P value	<0,0001
P value summary	****		P value summary	ns		P value summary	ns		P value summary	****
Significantly different (P < 0.05)?	Yes		Significantly different (P < 0.05)?	No		Significantly different (P < 0.05)?	No		Significantly different (P < 0.05)?	Yes
One- or two-tailed P value?	Two-tailed		One- or two-tailed P value?	Two-tailed		One- or two-tailed P value?	Two-tailed		One- or two-tailed P value?	Two-tailed
t, df	t=17,82, df=38		t, df	t=1,232, df=38		t, df	t=0,2012, df=38		t, df	t=24,79, df=38

## Sheet: Figure 2
Figure 2B
		number of internal ssDNA gaps					percentages of internal ssDNA gaps
		0	1	2	> 2		0	1	2	> 2
	without Dox DMSO 12h	48	4	0	0		92.3%	7.69%	0	0
	without Dox Parpi 5h	52	5	0	0		91.22%	8.77%	0	0
	wtthout Dox Parpi 12h	45	4	0	0		91.83%	7.01%	0	0
	Dox DMSO 12h	50	4	0	0		92.59%	7.40%	0	0
	Dox Papri 5h	32	12	8	0		61.5%	23.07%	15.3%	0
	Dox Papri 12h	11	8	20	9		22.9%	16.6%	41.66%	18.75%
Figure 2C
shLUC DMSO	shLUC OLA	shBRCA1#1 DMSO	shBRCA1#1 OLA	shBRCA1#2 DMSO	shBRCA1#2 OLA	shBRCA2#1 DMSO	shBRCA2#1 OLA	shBRCA2#2 DMSO	shBRCA2#2 OLA	shRAD51#1 DMSO	shRAD51#1 OLA	shRAD51#2 DMSO	shRAD51#2 OLA
5.34884	35.7778	3.2093	43	8.76191	33.6585	3.65079	24.7692	5.47619	33.3103	9	22.6102	11.5	18.6486
6.57143	20.4444	9	24.15	5.11111	18.8182	5.03125	22.2812	3.45	43.8605	0.867925	13.5294	8.7027	24.6046
2	23.5897	3.58442	40.6512	7.66667	33.0256	6.13333	25.3	6.9	23.8846	5.87234	23.5897	2.62857	24.7692
9.68421	21.3571	5.11111	33.7722	3.91489	33.5676	7.66667	32.2	5.60976	29.3617	3.63158	17.0857	3.72973	34.5
6.34483	19.8919	4.18182	32.4091	3.13636	32.8571	6.57143	12.2667	5.83099	19.3684	6	22.2581	6	34.5
3.2093	46	9.75758	25	6.57143	23.5897	8.03175	17.8889	5.11111	35.1053	7.88571	26.4849	5.47619	14.8387
5.47619	22.3429	6.9	41.8182	4.18182	24.7692	5.25714	47.1219	4.27907	46	5.47619	26.5778	9.75758	10.3871
3.11864	30.6667	7.85366	21.1059	7.45946	23.7419	5.47619	27.6	2.35897	36.054	6.57143	11.1035	4.71795	16.4286
6.41861	17.5882	1.87755	42.6341	5.30769	31.05	3.68	42.55	8.25641	12.88	4.08889	34.642	5.52	14.9189
4.3125	35.3846	4.08889	27.6	5.41176	23	3.45	32.4091	5.75	18.4	5.59459	30.2286	8.94444	17.8065
6.73171	31.4146	9	36.3158	6.57143	37.0244	4.18182	27.6	7.26316	23.561	8.55814	23.8846	8.36364	21.9546
8.51852	23	8	26.5778	6.57143	29.1707	5.30769	31.6889	6.05263	19	2.3	31.4737	9.2	28.4118
6.73171	27.3809	3.28571	31.0233	4.84211	28.383	5.30769	27.8272	2.19048	23.9583	6.38889	39.4286	18.4	12.3415
5.47619	28.383	6.27273	34.5	9.51724	24.9167	9.2	33.8491	11.2195	36.0923	8.51852	36.6296	4.75862	20.0513
4.84211	35.1053	2.13953	34.7805	1.58621	40.1277	6.13333	33.7333	6.17073	22.4651	6.05263	43.7	9.47059	18.4
5.60976	36.4828	4.5098	21.7222	5.11111	21.3171	2.19048	18.7887	5.75	18.4	5	41.282	2.62857	41.1579
4.6	17.25	5.11111	23.5349	6.9	23	9.94595	32	5.60976	19.6177	4.71795	43.0323	5.89744	36.8
2.70588	16.8667	5.11111	24.6046	5.75	17.8367	3.68	21.0286	6.38889	19.7143	7.21569	18.9412	2.92063	27.3125
5.75	32.8571	3.45	37.4419	5.30769	14.95	2.35897	34.2051	5.11111	44.7222	10.766	20.6531	6.73171	22.3429
1.39394	23	2.35897	24.15	5.47619	12.1053	8.36364	49.2857	5.47619	28.3077	4.18182	17.3333	7.45946	38.9231
3.28571	20.8438	4.08889	23.5349	10.8235	35.3846	8.90323	44.6857	4.75862	41.5278	2.2439	37.0244	9.85714	42.55
2.2439	36.8	2.875	37.95	6.57143	20.4444	6.13333	48.2439	2.55556	34.2553	6.40506	19.8919	3	14.4571
6.23729	22.4103	6.05263	26.2857	3.40741	33.5676	7.66667	32.2	4.38095	21.9546	6.41861	21.5319	5.33333	19.7143
4.23684	25.2676	3.43284	25.9487	3.45	17.5238	3.83333	25.1905	3.72973	41.6191	8.58667	18.8182	5.34884	34.5
5.11111	29.0526	2.13953	24.5333	8.625	18.4	5.30769	35.3023	8.625	28.4762	5.11111	12.2667	2.3	39.7838
3.63158	29.3617	4.47222	23	5.41176	31.8462	5.11111	43	3.11864	11.1892	7.1875		7.66667	28.4118
4.97297	25	4.18182	21.3171	5.47619	14.5854	6.73171	35.65	3.72973	17.6923	7.66667		4.97297	28.3077
5.52	23.6389	8.47368	25.7059	7.66667	19.3684	2.13953	12.6274	3.36585	26.6316	8.19178		2.55556	21.7222
	37.0244	2.62857	23.6571	3.2093	21.5625	3.28571		6.57143	25.2258	6.08824		3.13636	38.3333
	30.6667	7.85366	19.7143	3.17241	17.7727	2			20	4.4878		5.22727	20.4444
	31.0811	6.57143	17.5238	8.47368	33.6585					8.47368		3.13636	23.6571
		4.6	19.3684		29.5714					4.38095			21.0286
		4.97297			25.908					9.90769			33
		4.97297											20.2941
													21.3171
comparisons DMSO vs olaparib
Column B	LUC Olap		Column D	shBRCA1#1 OLA		Column F	shBRCA1#2 OLA		Column H	shBRCA2#1 OLA		Column J	shBRCA2#2 OLA		Column L	shRAD51#1 OLA		Column N	shRAD51#2 OLA
vs.	vs,		vs.	vs,		vs.	vs,		vs.	vs,		vs.	vs,		vs.	vs,		vs.	vs,
Column A	LUC DMSO		Column C	shBRCA1#1 DMSO		Column E	shBRCA1#2 DMSO		Column G	shBRCA2#1 DMSO		Column I	shBRCA2#2 DMSO		Column K	shRAD51#1 DMSO		Column M	shRAD51#2 DMSO
Unpaired t test			Unpaired t test			Unpaired t test			Unpaired t test			Unpaired t test			Unpaired t test			Unpaired t test
P value	<0,0001		P value	<0,0001		P value	<0,0001		P value	<0,0001		P value	<0,0001		P value	<0,0001		P value	<0,0001
P value summary	****		P value summary	****		P value summary	****		P value summary	****		P value summary	****		P value summary	****		P value summary	****
Significantly different (P < 0.05)?	Yes		Significantly different (P < 0.05)?	Yes		Significantly different (P < 0.05)?	Yes		Significantly different (P < 0.05)?	Yes		Significantly different (P < 0.05)?	Yes		Significantly different (P < 0.05)?	Yes		Significantly different (P < 0.05)?	Yes
One- or two-tailed P value?	Two-tailed		One- or two-tailed P value?	Two-tailed		One- or two-tailed P value?	Two-tailed		One- or two-tailed P value?	Two-tailed		One- or two-tailed P value?	Two-tailed		One- or two-tailed P value?	Two-tailed		One- or two-tailed P value?	Two-tailed
t, df	t=23,77, df=58		t, df	t=17,58, df=64		t, df	t=14,43, df=62		t, df	t=13,60, df=56		t, df	t=11,96, df=57		t, df	t=11,33, df=56		t, df	t=11,13, df=64
comparisons between shRNAs
Column D	shBRCA1#1 OLA		Column F	shBRCA1#2 OLA		Column H	shBRCA2#1 OLA		Column J	shBRCA2#2 OLA		Column L	shRAD51#1 OLA		Column N	shRAD51#2 OLA
vs.	vs,		vs.	vs,		vs.	vs,		vs.	vs,		vs.	vs,		vs.	vs,
Column B	shLUC OLA		Column B	shLUC OLA		Column B	shLUC OLA		Column B	shLUC OLA		Column B	shLUC OLA		Column B	shLUC OLA
Unpaired t test			Unpaired t test			Unpaired t test			Unpaired t test			Unpaired t test			Unpaired t test
P value	0.5907		P value	0.283		P value	0.1254		P value	0.931		P value	0.5244		P value	0.2602
P value summary	ns		P value summary	ns		P value summary	ns		P value summary	ns		P value summary	ns		P value summary	ns
Significantly different (P < 0.05)?	No		Significantly different (P < 0.05)?	No		Significantly different (P < 0.05)?	No		Significantly different (P < 0.05)?	No		Significantly different (P < 0.05)?	No		Significantly different (P < 0.05)?	No
One- or two-tailed P value?	Two-tailed		One- or two-tailed P value?	Two-tailed		One- or two-tailed P value?	Two-tailed		One- or two-tailed P value?	Two-tailed		One- or two-tailed P value?	Two-tailed		One- or two-tailed P value?	Two-tailed
t, df	t=0,5406, df=61		t, df	t=1,083, df=62		t, df	t=1,555, df=57		t, df	t=0,08701, df=59		t, df	t=0,6408, df=54		t, df	t=1,136, df=64
Figure 2D
shLUC untreated	shLUC IR	shBRCA1#1 untreated	shBRCA1#1 IR	shBRCA1#2 untreated	shBRCA1#2 IR	shBRCA2#1 untreated	shBRCA2#1 IR	shBRCA2#2 untreated	shBRCA2#2 IR	shRAD51#1 untreated	shRAD51#1 IR	shRAD51#2 untreated	shRAD51#2 IR
4.25926	5.57576	11.1515	1.48387	7.07692	6.36923	5.22727	8.55814	4.6	1.4375	5	2.2439	6.9	3.45
9.62791	4.97297	2.62857	3.72973	2.04444	6.9	6.27273	7.96154	5.75	3.11864	3.72973	3.70115	2.78788	5.75
1.76923	12.2667	5.30769	2.62857	2.2439	3	3.36585	1.84	5.60976	6.57143	8.88636	3.53846	4.10714	4.18182
3.2093	12.7778	3.28571	3.63158	5.11111	2.91139	9.49206	9.07895	5.60976	4.92857	5.11111	3.36585	5.47619	2.48649
6.57143	7.44118	5.11111	6.21622	6.57143	7.02778	10.0976	7.84091	3.83333	1.7037	6.27273	1.24324	6.02381	2.19048
2.55556	8.51852	4.6	4.18182	3.94286	3.49367	4.77922	4	0.707692	8.84615	3.13636	3.13636	3.48485	4.18182
5.11111	7.07692	2.42105	3.28571	2	6.81482	4.27907	6.86567	5.25714	3	6.70833	6	3.45	2.15625
2.13953	19.1667	3.06667	4.71795	5.60976	9.2	4.84211	4.47222	2.70588	5.75	5.48624	1.15	6.57143	3.94286
6.325	15.1143	8	4.6	3.72973	2.13953	7.85366	5.34884	9.2	1.84	11.5	4.18182	2.58427	0.938776
2.19048	5.57576	11.8286	6.05263	3.06667	6.57143	4.77922	4.84211	5.60976	8.36364	2.70588	1.27778	7	2.875
4.1194	7.475	5.57576	6.73171	4.71795	5.11111	6	6.36923	6.21622	11.2195	3.36585	5.89744	8.17778	5.89744
3.06667	6	1.24324	6.44	3.13636	7.66667	3.13636	3	4.18182	3.83333	8.97561	4.18182	2.70588	6.38889
3.28571	4.6	3.93162	11.5	2.70588	5.45763	3.2093	3.72973	5.75	4.97297	1.17949	5.75	3.11864	4.6
4.4878	10.6154	1.21053	4.08889	3.45	5.57576	5	2.62857	2.48649	4	9.2	2.55556	9.2	9.75758
2.96774	8.47368	5.89744	6.13333	2.93617	5.41176	5.41176	3.23944	2.2439	4.23684	8.625	2.48649	2.13953	6.9
7.66667	5.75	4.27907	7.45946	8	5.11111	4.32941	3.15069	3.63158	4.71795	8.7027	2.13953	6.27273	2.48649
5.34884	5.47619	7.66667	9.82023	2.45333	5.30769	7.48837	3.36585	1.17949	9.2	2.78788	4.4878	3.13636	3.28571
7.07692	11.7674	3.28571	1.12195	5.75	3.63158	5.89744	2.875	4.27907	5.25714	0	10.8235	2.21687	3.94286
7.07692	4.6	5.47619	2	5.11111	1.7037	2.3	3.94286	7	5.11111	4.4878	4	8.54286	6.38889
6.76471	6	4.6	8.05	9.68421	6.27273	4.18182	4.45161	3.72973	1.48387	3.45	9.85714	2.96774	5.75
5.60976	10.8947	5.22727	10.5417	2.13953	3.06667	6.05263	1.76923	5.34884	5.47619	11.5	2.78788	2.35897	2.70588
7.66667	17.6512	8.11765	3.53846	6.41861	1.48387	6.81482	3.83333	4.71795	1.04546	2.96774	4.84211	6.05263	1.48387
3.45	15.7714	3.2093	1.05747	11.7674	6.30137	5	2.875	9.2	11.1892	4.18182	3.53846	5.57576	7.85366
4.4878	11.2195	5.34884	5.75	7.88571	7.48837	6.73171	2.45333	6.27273	1.91667	2.09091	8	5.60976	1.35294
10.6154	14	9.78723	2.42105	5.60976	3.49367	5.11111	6.21622	3.28571	10.8947	8.55814	9.2	5.55172	5.25714
6.05263	8.76191	4	3.45	2.48649	5.75	2.70588	4.05882	7.66667	1.12195	4.18182	3.45	6.57143	5.11111
6.98734	6.13333	1.95745	4.43374	2.78788	9.2	7.07692	1.35294	4.45161	9.71831	5.41176	6.13333	3.40741	1.31429
6.73171	14.6118	4	5.34884	4.27907	6.27273	6.9697	3.06667	8.36364	1.55932	3.72973	3.28571	3.36585	7.56164
9.2	13.8	7.15556	6.27273	4.71795	3.83333	3		5.75	4		7.48837	6.57143	3.06667
7.95062	8.78652	3.45	5	4	6.38889	1.80392		5.11111	8.47368		8.84615	5.37662	4.18182
5.88372	13.1429	8.21429	5.47619	3.72973	4.75862	2.04444		1.17949			14.9189	4.18182	4.67797
5	9.2	3.94286		5.89744		7.44118		6.38889			5.11111		4.71795
7.07692	8.88636	2.55556		9.2		8.7027					4.10714
5.04878				4.4878		3.45					5.75
				3.94286							5.89744
comparisons IR vs control
Column B	shLUC IR		Column D	shBRCA1#1 IR		Column F	shBRCA1#2 IR		Column H	shBRCA2#1 IR		Column J	shBRCA2#2 IR		Column L	shRAD51#1 IR		Column N	shRAD51#2 IR
vs.	vs,		vs.	vs,		vs.	vs,		vs.	vs,		vs.	vs,		vs.	vs,		vs.	vs,
Column A	shLUC untreated		Column C	shBRCA1#1 untreated		Column E	shBRCA1#2 untreated		Column G	shBRCA2#1 untreated		Column I	shBRCA2#2 untreated		Column K	shRAD51#1 untreated		Column M	shRAD51#2 untreated
Unpaired t test			Unpaired t test			Unpaired t test			Unpaired t test			Unpaired t test			Unpaired t test			Unpaired t test
P value	<0,0001		P value	0.9916		P value	0.3995		P value	0.0924		P value	0.7187		P value	0.5884		P value	0.2445
P value summary	****		P value summary	ns		P value summary	ns		P value summary	ns		P value summary	ns		P value summary	ns		P value summary	ns
Significantly different (P < 0.05)?	Yes		Significantly different (P < 0.05)?	No		Significantly different (P < 0.05)?	No		Significantly different (P < 0.05)?	No		Significantly different (P < 0.05)?	No		Significantly different (P < 0.05)?	No		Significantly different (P < 0.05)?	No
One- or two-tailed P value?	Two-tailed		One- or two-tailed P value?	Two-tailed		One- or two-tailed P value?	Two-tailed		One- or two-tailed P value?	Two-tailed		One- or two-tailed P value?	Two-tailed		One- or two-tailed P value?	Two-tailed		One- or two-tailed P value?	Two-tailed
t, df	t=5,359, df=65		t, df	t=0,01062, df=62		t, df	t=0,8481, df=64		t, df	t=1,710, df=60		t, df	t=0,3619, df=60		t, df	t=0,5441, df=61		t, df	t=1,175, df=61
comparisons between shRNAs
Column D	shBRCA1#1 IR		Column F	shBRCA1#2 IR		Column H	shBRCA2#1 IR		Column J	shBRCA2#2 IR		Column L	shRAD51#1 IR		Column N	shRAD51#2 IR
vs.	vs,		vs.	vs,		vs.	vs,		vs.	vs,		vs.	vs,		vs.	vs,
Column B	shLUC IR		Column B	shLUC IR		Column B	shLUC IR		Column B	shLUC IR		Column B	shLUC IR		Column B	shLUC IR
Unpaired t test			Unpaired t test			Unpaired t test			Unpaired t test			Unpaired t test			Unpaired t test
P value	<0,0001		P value	<0,0001		P value	<0,0001		P value	<0,0001		P value	<0,0001		P value	<0,0001
P value summary	****		P value summary	****		P value summary	****		P value summary	****		P value summary	****		P value summary	****
Significantly different (P < 0.05)?	Yes		Significantly different (P < 0.05)?	Yes		Significantly different (P < 0.05)?	Yes		Significantly different (P < 0.05)?	Yes		Significantly different (P < 0.05)?	Yes		Significantly different (P < 0.05)?	Yes
One- or two-tailed P value?	Two-tailed		One- or two-tailed P value?	Two-tailed		One- or two-tailed P value?	Two-tailed		One- or two-tailed P value?	Two-tailed		One- or two-tailed P value?	Two-tailed		One- or two-tailed P value?	Two-tailed
t, df	t=5,505, df=62		t, df	t=5,572, df=62		t, df	t=6,331, df=59		t, df	t=4,964, df=61		t, df	t=5,538, df=66		t, df	t=6,844, df=63
Figure 2E
WT DMSO	WT Olap	RAD51 KO DMSO	RAD51 KO Olap
2.82609	9	1	6
1.13044	8.66667	1.23809	3
2	2.82609	1	7.42857
1	6	1.23809	6
0.8125	6.27586	2	7.94444
0	8.66667	2	5.41667
1.56	5	0.565217	7.58333
0.722222	4	2.16667	5.41667
0.8125	5.41667	1	2
0	5.41667	0	1.23809
0.866667	6	0.65	6.80952
1	9.75	1	2.36364
2	11	1	6
2.16667	2.16667	3	6
1.08333	3.44898	1	3.9
1	1.85714	1.08333	5.41667
1.56	5.2	0.684211	5.85
2.6	1.36842	0.52	10.2143
0	6.5	2	7
1.85714	1.85714	2	6.11765
2	7.09091	0	6
3.25	7	2.16667	7.58333
1.04	8	1.08333	3.12
0.541667	6.30303	3	7
2.16667	3.82353	2	4.33333
1.73333	4	1.73333	6.5
1.85714	6.5	2	8
0	11.1429	2	9.90476
1.3	9.1	1	9.75
1	5	2.6	10
2.16667	12	1	7.09091
2.68966	6.06667	1.04	5
	7.3125	4.64286	9.45454
	8.66667	2.16667	10.6364
	3	2.78571	5.2
	4.64286	1.08333	5.2
	6	2	9.45454
		1.08333	7.8
		2.16667	9.75
		4.64286	5.41667
		0.866667	7
		2.16667	8.9375
		0	7.58333
			6.5
			6
			10.8333
			8.27273
Column B	WT Olap		Column C	RAD51 KO DMSO		Column D	RAD51 KO Olap		Column D	RAD51 KO Olap
vs.	vs,		vs.	vs,		vs.	vs,		vs.	vs,
Column A	WT DMSO		Column A	WT DMSO		Column C	RAD51 KO DMSO		Column B	WT Olap
Unpaired t test			Unpaired t test			Unpaired t test			Unpaired t test
P value	<0,0001		P value	0.3952		P value	<0,0001		P value	0.299
P value summary	****		P value summary	ns		P value summary	****		P value summary	ns
Significantly different (P < 0.05)?	Yes		Significantly different (P < 0.05)?	No		Significantly different (P < 0.05)?	Yes		Significantly different (P < 0.05)?	No
One- or two-tailed P value?	Two-tailed		One- or two-tailed P value?	Two-tailed		One- or two-tailed P value?	Two-tailed		One- or two-tailed P value?	Two-tailed
t, df	t=9,439, df=67		t, df	t=0,8553, df=73		t, df	t=13,33, df=88		t, df	t=1,045, df=82
Figure 2F
WT untreated	WT IR	RAD51 KO untreated	RAD51 KO IR
2.36364	5.41667	2.6	2.6
2	3.25	3.25	3.9
1.92593	6.11765	2.88889	0.928571
0.866667	4.33333	1.85714	1.44444
1.18182	1.92593	1.73333	0.722222
1.18182	4.875	0.8125	2.16667
2	2.36364	1.625	5.90909
2.6	2.6	0.866667	2.36364
1	5.2	0	0.764706
0	3.93939	0.764706	3.25
2.36364	4.33333	2.16667	2.29412
1	6.19048	1	0.928571
0.8125	1.18182	0.764706	0.928571
1.08333	2.16667	1	2.16667
0.764706	4.33333	1.18182	2.47619
0.928571	4.72727	2.36364	0.722222
1.73333	3.25	1	1.625
1.85714	3.25	1	2.78571
1.13044	4.33333	1.73333	0.65
3.71429	1.67742	1.08333	2
2.16667	3.3913	1.18182	2.4375
2.16667	2.78571	1	1.73333
2.16667	3	0	2.29412
0	6.5	1	2
2.16667	4.72727	0.764706	0.8125
0.928571	2.29412	1.85714	0
1.08333	5.2	0.928571	1
1	4	0.8125	2
1.18182	3.25	1.73333	0
1	4.33333	1.73333
0	3.25	2.05263
1.85714	4.0625	2.29412
	3.9
	1.3
Column B	WT IR		Column C	RAD51 KO untreated		Column D	RAD51 KO IR		Column D	RAD51 KO IR
vs.	vs,		vs.	vs,		vs.	vs,		vs.	vs,
Column A	WT untreated		Column A	WT untreated		Column C	RAD51 KO untreated		Column B	WT IR
Unpaired t test			Unpaired t test			Unpaired t test			Unpaired t test
P value	<0,0001		P value	0.8538		P value	0.1141		P value	<0,0001
P value summary	****		P value summary	ns		P value summary	ns		P value summary	****
Significantly different (P < 0.05)?	Yes		Significantly different (P < 0.05)?	No		Significantly different (P < 0.05)?	No		Significantly different (P < 0.05)?	Yes
One- or two-tailed P value?	Two-tailed		One- or two-tailed P value?	Two-tailed		One- or two-tailed P value?	Two-tailed		One- or two-tailed P value?	Two-tailed
t, df	t=8,213, df=64		t, df	t=0,1850, df=62		t, df	t=1,604, df=59		t, df	t=5,818, df=61
Figure 2G
-PARPi -Rad51i	+PARPi - RAD51i	-PARPi + Rad51i	+PARPi + Rad51i
4	18.8718	2.875	44.8781
3.45	29.1707	5.44737	22.439
2.19048	11.2195	4.38095	18.9412
6.57143	29.1707	5.11111	34.1714
6.76471	30.6667	6.38889	26.5634
3.53846	28.75	3.13636	15.6818
7.31818	40.5238	5.89744	28.8837
3.83333	33	4.45161	17.8889
4.97297	29.2727	7.66667	32.3944
5.67123	20.4444	8.05	19.3684
3.63158	27.1282	4.38095	29.9
7.31818	20.962	5.22727	30.6667
6.05263	23.8846	6.73171	26.6667
7	26.6316	6.38889	26.2857
3.13636	29.9	7.48837	26.2857
3.68	29.0526	5.75	32
7.31818	11.5	4.12821	22.7229
1.76923	26.6316	5.60976	13.1429
6.73171	19.1667	7.26316	36.3721
6.9	25.1905	4.08889	38.1463
3.13636	25.8356	7.48837	33.8947
4.6	21.3171	1.09524	13.4634
2.35897	11.1892	4.27907	17.6923
7.31818	18.7407	3.63158	20.5789
8.07018	19.55	6.38889	38.3333
6.9	23.697	11.5	10.8235
2.48649	25.0909	6.73171	26.1364
4.4878	14.4571	4.71795	17.037
4.80597	35.3846		31.7619
10.4545	19.2558		29.5714
8.11765	29.7647		32.093
7.15556	27.1282		28.75
7.31818
4.18182
4.08889
4.27907
Column B	+PARPi - RAD51i		Column C	-PARPi + Rad51i		Column D	+PARPi + Rad51i		Column D	+PARPi + Rad51i
vs.	vs,		vs.	vs,		vs.	vs,		vs.	vs,
Column A	-PARPi -Rad51i		Column A	-PARPi -Rad51i		Column B	+PARPi - RAD51i		Column C	-PARPi + Rad51i
Unpaired t test			Unpaired t test			Unpaired t test			Unpaired t test
P value	<0,0001		P value	0.6157		P value	0.3213		P value	<0,0001
P value summary	****		P value summary	ns		P value summary	ns		P value summary	****
Significantly different (P < 0.05)?	Yes		Significantly different (P < 0.05)?	No		Significantly different (P < 0.05)?	No		Significantly different (P < 0.05)?	Yes
One- or two-tailed P value?	Two-tailed		One- or two-tailed P value?	Two-tailed		One- or two-tailed P value?	Two-tailed		One- or two-tailed P value?	Two-tailed
t, df	t=15,84, df=66		t, df	t=0,5045, df=62		t, df	t=0,9997, df=62		t, df	t=12,94, df=58
Figure 2H
-IR -Rad51i	+IR - RAD51i	-IR + Rad51i	+IR + Rad51i
4.18182	8.97561	4.6	1.27778
4.27907	14.8387	2.13953	2.13953
2.62857	6.34483	2.48649	4.97297
2.13953	8.7027	6.30137	4.18182
4.6	2.19048	5.11111	3.36585
6.57143	8	10.4545	1.35294
2.2439	6.57143	4.27907	6.57143
5.22727	11.2051	8.25641	6.21622
4.4878	7.57647	6.27273	2.04444
2.70588	4.38095	2.96774	2.48649
3.13636	6.21622	5.47619	5.60976
3.72973	9.4359	5.34884	2
2.875	10.35	2.09091	6
6.78688	5.41176	3.2093	2.42105
3.33333	10.6154	4.03509	1.02222
8.1519	2.04444	3.28571	4.18182
4.84211	12.1053	3.53846	2.48649
2.55556	10.5143	2.2439	4.97297
6.13333	11.5	5	7.15556
4.84211	7.48837	7.45946	7
1.06977	9.32432	9.85714	2.42105
3.2093	5	5.11111	10.2222
6.9697	9.47059	5.22727	3.2093
6.57143	9.2	4.6	1.15
4.4878	10.5143	1.81579	6.38889
6.9	5.41176	1.04546	3.63158
2.70588	9.4359	2.13953	10.7123
3.63158	7.88571	4.38095	3.45
4.84211	5.52	7.11905	4.4878
4.38095	6.74667	6.41861	6.05263
2.2439	6.45614		3.28571
5.57576	5.97403
3.36585	8.84615
6.76471	10.9153
	13.6296
Column B	+IR - RAD51i		Column C	-IR + Rad51i		Column D	+IR + Rad51i		Column D	+IR + Rad51i
vs.	vs,		vs.	vs,		vs.	vs,		vs.	vs,
Column A	-IR -Rad51i		Column A	-IR -Rad51i		Column B	+IR - RAD51i		Column C	-IR + Rad51i
Unpaired t test			Unpaired t test			Unpaired t test			Unpaired t test
P value	<0,0001		P value	0.4539		P value	<0,0001		P value	0.4499
P value summary	****		P value summary	ns		P value summary	****		P value summary	ns
Significantly different (P < 0.05)?	Yes		Significantly different (P < 0.05)?	No		Significantly different (P < 0.05)?	Yes		Significantly different (P < 0.05)?	No
One- or two-tailed P value?	Two-tailed		One- or two-tailed P value?	Two-tailed		One- or two-tailed P value?	Two-tailed		One- or two-tailed P value?	Two-tailed
t, df	t=6,720, df=67		t, df	t=0,7537, df=62		t, df	t=5,933, df=64		t, df	t=0,7606, df=59
Western blots Figure 2A (original full size images could not be retrieved)

## Sheet: Figure 3
Figure 3B
siSCR -dox	siSCR +dox	siPARP #1 -dox	siPARP #1 +dox	siPARP #2 -dox	siPARP #2 +dox	DMSO shBRCA2 -dox	DMSO shBRCA2 +dox	Velip shBRCA2 -dox	Velip shBRCA2 +dox	OLA shBRCA2 -dox	OLA shBRCA2 +dox	Talazo shBRCA2 -dox	Talazo shBRCA2 +dox	Campthotecin shBRCA2 -dox	Campthotecin shBRCA2 +dox	Etoposide shBRCA2 -dox	Etoposide shBRCA2 +dox	Cisplatin shBRCA2 -dox	Cisplatin shBRCA2 +dox	Mitomycin C shBRCA2 -dox	Mitomycin C shBRCA2 +dox
3.45	3.06667	6.73171	16	8.76191	4.97297	4.27907	2.3	39.8667	30.3182	55.2	34	30.2632	30.3774	25.1905	17.4483	20.5789	14.8387	36.5641	34.0741	21.16	15.9231
4.27907	2	9.2	15.3333	7.48837	6.57143	2.35897	3.13636	30	32.2	49.2093	34.7805	27.0588	17.4483	38.1463	55.6842	20.4444	3.40741	33.5676	33.8947	23.697	12
6.41861	3.2093	8.76191	3.2093	5.60976	4.6	5.11111	4.6	43	32.0253	48.1395	53.3182	37.375	28.3077	54.8462	23.5897	22.3784	12.7778	49.4074	36.5294	27.8139	28
4	4.38095	6.13333	8.36364	5.34884	6.38889	2.2439	2	40.6512	33.4545	38.6818	32.6667	42.4615	25.6883	44.6471	17.8065	27.8788	12.4324	44.8205	25.2258	19.2558	23
4	1.17949	6.57143	16.0465	12.6897	6.73171	5.11111	3.65909	33.3871	38.1702	44.9778	33.5676	36.4828	19.7143	46	19.9333	18.1861	12.5455	58.6897	57.5	16.4286	25.3
5.22727	4.84211	6.13333	13.8	6.13333	14.6667	2.875	2	34.7805	40.1277	46	49.4074	23.5349	26.7097	32.2	33.3103	8.05	6.9697	43.3714	33.0625	23.5897	35.6129
5	3.63158	10.5747	8.17778	11.1515	6.81482	3.28571	2.55556	28.6222	25.1905	46.8679	41.8182	18.9412	29.3889	24.0952	34.0741	31.9444	17.25	42.8636	32.2	28.5517	28.75
5.22727	2.62857	10.8539	5.34884	10.0976	5.89744	2	6.21622	28	28.4118	49.7882	40.7429	37.0968	30	48.359	42.0571	33	11.2444	40.25	78	20.5789	17
3	3.72973	6	9.2	6.73171	8.55814	5	3.53846	27	29.2727	57.2444	51.8974	34.0741	32.3704	44.6061	38.5405	13.6757	9.94595	70.2105	21.9048	30.6667	31.28
4.65823	4.18182	12.3023	7.31818	7.5102	6.13333	4.70455	2.09091	29.0238	30.6667	41.8182	35.1389	30.1379	15.3333	54	42.9333	20.0513	7.31818	52.2727	67.3571	31.9444	21.2308
5.22727	4.27907	9.71831	3	7.31818	6.27273	3.13636	3.2093	36	33.7959	37.375	33.2222	29.7647	32.6842	37.0968	43.0323	15.8125	18.8525	39.1	34.5	13.1429	15.3333
6	3	5.22727	10.8235	6.21622	10.6154	3	2.70588	27.3933	27.8788	45.0213	42.6341	40.4242	18.0714	35.1053	31.1177	21.3171	19.1667	72.8333	43.5789	10.8235	32.2
4.27907	3	8.76191	8.55814	5.60976	5.75	5	3.13636	31	27.6	49.7297	58.65	40.7727	42.0851	41.1212	37.0968	30.6667	35.7778	28.4118	42.1667	17.25	18
3.13636	1.09524	5.89744	8.36364	7.66667	6.57143	4	3	44.4538	37	53.8537	53.3182	34.129	28.75	44.9545	40.1454	23	23	42.9333	52.5714	18.0714	20
3.13636	3.28571	4.18182	4.4878	8.55814	7.85366	3.83333	2	32.6452	32.9811	47.1219	57.5	27.6	19.55	29.4872	50.1818	16.0465	22.08	52.9697	61.8125	16.8667	11.5
1.58621	4.08889	10.8235	3.28571	5.75	7.48837	3.2093	3.89831	24.15	33.0625	56.8947	56	21.7222	31.4737	44.6857	30.1875	19.1667	17.8065	41.8182	27.3125	22.3429	20.6207
2.81633	2.04445	5.96296	7.66667	12.4324	6	3.2093	2	24.6046	29.7647	39.9474	49	31.1613	40.7925	48.2439	40.0645	19	20.9091	52.7647	46.9583	18.1212	19.7143
2.3	2	7.75281	3.72973	6.05263	5.60976	3	3	33.5676	38	50	47.7468	25.0909	30.9796	66	47.0698	16.9474	21.2308	25.3793	40.25	28.4118	20.9091
3.53846	4.4878	9	6.41861	6.57143	6.27273	0	4.81395	32	23	41.975	54.9756	40.7429	31.3192	29.0526	31.5429	15.7714	15.8125	44.8781	38.3333	26.2857	28.75
4.84211	3.53846	8.36364	6.21622	8.55814	7.07692	2.13953	4	24.0454	33.6585	34.3284	59	38.069	28.3077	44.6857	29.5714	8	12.6897	39.4286	29.2727	23	25.5556
7.45946	2.35897	11.5	7.48837	6.73171	6.76471	1.17949	5	28.9143	33.0625	52	56.6977	39.7838	28.5517	63.1163	56.0625	11.2195	26.7097	67.85	37.1538	20.125	16.8667
3.28571	4.27907	7	8	7.88571	4.18182	4	2.59155	28.4762	36.907	44.7895	48.1905	29.1707	22	42.1667	43.2941	18.1579	11.8286	62.7273		25.5556	22.3429
2	2.35897	7.31818	14.375	5.89744	4.97297	2	2.09091	37.2973	32	49.2093	59	28.5946	27.6	65.1667	30.1379	24.7692	25.76	52.2162		15.7714	21.9702
4.38095	3.72973	7.30159	5.60976	5.60976	7.26316	3.63158	3.45	31.1177	31	39.4286	52.3448	30.2632	44.9048	43.8095	36.5294	23.8118	19.4615	70.3529		24.9167	14.2759
2.13953	2	9.62791	13.5909	8.23881	6.38889	4.45161	5.75	30.8684	25.9487	45	49.6316	27.3125	39.4286	38.9231	68.3429	27.4516	12.9375	34.2051		23.6571	16.0303
2.2439	3.2093	10.35	11.8286	16.5128	8.76191	5.11111	3	28.75	27.3809	39.0303	37.6364	28.1111	29.9	44.9048	39.7838	23.5897	17.9688	58.8372		18
1.74683	3.36585	5.22727	7.07692	5.47619	7.15556	5.75	3	43.5135	29.6271	51.3488	51.4762	31.3636	35.4426	36.5641	46	14.1539	20.0513	64.6191		16.1622
6	5.37662	13.8	8	8.17778	12.0476	3	3.53846	25.8049	25.9273	42.0571	39.8667	44.7895	29.4872	59.8	47.4375	17.8508	11.5			24.6046
2.04445	6.57143	16.9474	7.31818	8.76191	8	3.06667	2	31.8462	29.0526	42.382	37.2381	34.96		38.3333		19.7143	12.1053			19.3684
1.12195	5.44737	16.1	11.5	8.36364	9	3.13636	6	29.1707	30.2286	39.1	42.3409	27.8788				24.8649	18.6486
												38.3333					16.8861
																	12.5455
																	20.1951
siPARP vs siSCR
Column C	siPARP #1 -dox		Column E	siPARP #2 -dox		Column B	siSCR +dox		Column D	siPARP #1 +dox		Column F	siPARP #2 +dox
vs.	vs,		vs.	vs,		vs.	vs,		vs.	vs,		vs.	vs,
Column A	siSCR -dox		Column A	siSCR -dox		Column A	siSCR -dox		Column C	siPARP #1 -dox		Column E	siPARP #2 -dox
Unpaired t test			Unpaired t test			Unpaired t test			Unpaired t test			Unpaired t test
P value	<0,0001		P value	<0,0001		P value	0.2783		P value	0.884		P value	0.2247
P value summary	****		P value summary	****		P value summary	ns		P value summary	ns		P value summary	ns
Significantly different (P < 0.05)?	Yes		Significantly different (P < 0.05)?	Yes		Significantly different (P < 0.05)?	No		Significantly different (P < 0.05)?	No		Significantly different (P < 0.05)?	No
One- or two-tailed P value?	Two-tailed		One- or two-tailed P value?	Two-tailed		One- or two-tailed P value?	Two-tailed		One- or two-tailed P value?	Two-tailed		One- or two-tailed P value?	Two-tailed
t, df	t=7,788, df=58		t, df	t=7,518, df=58		t, df	t=1,094, df=58		t, df	t=0,1466, df=58		t, df	t=1,227, df=58
DMSO vs replication blocking agents in control-depleted cells
Column C	Velip shBRCA2 -dox		Column E	OLA shBRCA2 -dox		Column G	Talazo shBRCA2 -dox		Column I	Campthotecin shBRCA2 -dox		Column K	Etoposide shBRCA2 -dox		Column M	Cisplatin shBRCA2 -dox		Column O	Mitomycin C shBRCA2 -dox
vs.	vs,		vs.	vs,		vs.	vs,		vs.	vs,		vs.	vs,		vs.	vs,		vs.	vs,
Column A	DMSO shBRCA2 -dox		Column A	DMSO shBRCA2 -dox		Column A	DMSO shBRCA2 -dox		Column A	DMSO shBRCA2 -dox		Column A	DMSO shBRCA2 -dox		Column A	DMSO shBRCA2 -dox		Column A	DMSO shBRCA2 -dox
Unpaired t test			Unpaired t test			Unpaired t test			Unpaired t test			Unpaired t test			Unpaired t test			Unpaired t test
P value	<0,0001		P value	<0,0001		P value	<0,0001		P value	<0,0001		P value	<0,0001		P value	<0,0001		P value	<0,0001
P value summary	****		P value summary	****		P value summary	****		P value summary	****		P value summary	****		P value summary	****		P value summary	****
Significantly different (P < 0.05)?	Yes		Significantly different (P < 0.05)?	Yes		Significantly different (P < 0.05)?	Yes		Significantly different (P < 0.05)?	Yes		Significantly different (P < 0.05)?	Yes		Significantly different (P < 0.05)?	Yes		Significantly different (P < 0.05)?	Yes
One- or two-tailed P value?	Two-tailed		One- or two-tailed P value?	Two-tailed		One- or two-tailed P value?	Two-tailed		One- or two-tailed P value?	Two-tailed		One- or two-tailed P value?	Two-tailed		One- or two-tailed P value?	Two-tailed		One- or two-tailed P value?	Two-tailed
t, df	t=26,66, df=58		t, df	t=38,10, df=58		t, df	t=24,20, df=59		t, df	t=19,80, df=57		t, df	t=14,37, df=58		t, df	t=18,78, df=55		t, df	t=18,44, df=57
DMSO vs replication blocking agents in BRCA2-depleted cells
Column B	DMSO shBRCA2 +dox		Column D	Velip shBRCA2 +dox		Column F	OLA shBRCA2 +dox		Column H	Talazo shBRCA2 +dox		Column J	Campthotecin shBRCA2 +dox		Column L	Etoposide shBRCA2 +dox		Column N	Cisplatin shBRCA2 +dox		Column P	Mitomycin C shBRCA2 +dox
vs.	vs,		vs.	vs,		vs.	vs,		vs.	vs,		vs.	vs,		vs.	vs,		vs.	vs,		vs.	vs,
Column A	DMSO shBRCA2 -dox		Column C	Velip shBRCA2 -dox		Column E	OLA shBRCA2 -dox		Column G	Talazo shBRCA2 -dox		Column I	Campthotecin shBRCA2 -dox		Column K	Etoposide shBRCA2 -dox		Column M	Cisplatin shBRCA2 -dox		Column O	Mitomycin C shBRCA2 -dox
Unpaired t test			Unpaired t test			Unpaired t test			Unpaired t test			Unpaired t test			Unpaired t test			Unpaired t test			Unpaired t test
P value	0.7968		P value	0.5669		P value	0.7959		P value	0.0679		P value	0.0843		P value	0.0205		P value	0.0713		P value	0.9526
P value summary	ns		P value summary	ns		P value summary	ns		P value summary	ns		P value summary	ns		P value summary	*		P value summary	ns		P value summary	ns
Significantly different (P < 0.05)?	No		Significantly different (P < 0.05)?	No		Significantly different (P < 0.05)?	No		Significantly different (P < 0.05)?	No		Significantly different (P < 0.05)?	No		Significantly different (P < 0.05)?	Yes		Significantly different (P < 0.05)?	No		Significantly different (P < 0.05)?	No
One- or two-tailed P value?	Two-tailed		One- or two-tailed P value?	Two-tailed		One- or two-tailed P value?	Two-tailed		One- or two-tailed P value?	Two-tailed		One- or two-tailed P value?	Two-tailed		One- or two-tailed P value?	Two-tailed		One- or two-tailed P value?	Two-tailed		One- or two-tailed P value?	Two-tailed
t, df	t=0,2587, df=58		t, df	t=0,5759, df=58		t, df	t=0,2599, df=58		t, df	t=1,861, df=57		t, df	t=1,758, df=55		t, df	t=2,379, df=61		t, df	t=1,846, df=46		t, df	t=0,05972, df=52
Figure 3F
0h	8h	12h	24h
6.9	11.5	9.85714	18.9412
2.09091	4.71795	13.6296	19.3684
1.24324	5.11111	8.07018	13.3548
5.75	1.4375	11.871	11.04
3.06667	3.36585	19.1667	13.9394
6.27273	2.04444	19.7143	15.3333
3.53846	15.6818	11.04	20.9091
3.49367	6.41861	8.21429	19.2903
5.47619	8.05	10.2222	15.9231
2.875	4.05882	10.3871	19.0345
5.89744	4.84211	17.6923	14.9189
1.31429	10.2222	7.88571	16.1
6.41861	3.28571	28.1935	10.6154
7.41936	2.48649	15.3333	27.6
3.63158	8.97561	18.9412	14.7547
6.38889	6.05263	21.2308	16.898
4	2.70588	9.4359	30.2632
1.09524	7.86842	20	24.15
4.38095	5.11111	9.78723	20.7
3.63158	13.6757	11.5	20.4444
4.6	15.3333	14.7857	14.7857
4.97297	6.9	11.5	18.6486
3.63158	12.5455	3.40741	16.4286
5.66154	2	14.72	25.7059
4.05882	5.75	7.07692	15.3333
2.96774	14.0556	6.57143	16.1622
3.06667	6.73171	23	19.1667
8.94444	6.41861	4.18182	24.0952
6.57143	4.18182	23.6216	14.8387
2.2439	6.73171		15.1316
	9.81333
Column B	8h		Column C	12h		Column D	24h
vs.	vs,		vs.	vs,		vs.	vs,
Column A	0h		Column A	0h		Column A	0h
Unpaired t test			Unpaired t test			Unpaired t test
P value	0.0021		P value	<0,0001		P value	<0,0001
P value summary	**		P value summary	****		P value summary	****
Significantly different (P < 0.05)?	Yes		Significantly different (P < 0.05)?	Yes		Significantly different (P < 0.05)?	Yes
One- or two-tailed P value?	Two-tailed		One- or two-tailed P value?	Two-tailed		One- or two-tailed P value?	Two-tailed
t, df	t=3,219, df=59		t, df	t=7,633, df=57		t, df	t=14,95, df=58
uncropped Western blots Figure 3A

## Sheet: Figure 4
Figure 4A
FANCD2						H2AX
LUC DMSO	LUC OLA	BRCA2 DMSO	BRCA2 OLA			LUC DMSO	LUC OLA	BRCA2 DMSO	BRCA2 OLA
3	5	7	2			8	15	28	35
2	3	2	6			7	14	25	25
3	4	0	2			5	12	22	24
2	2	7	0			4	11	17	24
0	4	5	0			5	8	16	23
1	5	4	0			5	10	15	23
0	0	0	0			5	9	15	21
1	4	2	0			4	9	14	20
1	0	3	3			4	8	14	20
1	2	2	0			4	8	14	19
2	2	3	3			3	7	12	19
1	0	2	5			3	6	11	17
1	2	0	3			3	6	12	18
3	2	6	2			0	6	10	18
1	2	2	11			3	5	11	9
0	2	0	2			3	6	11	17
0	2	3	0			2	6	10	17
0	1	6	0			2	5	8	16
1	2	1	2			0	5	9	15
0	1	0	5			1	4	8	14
0	2	0	2			1	4	8	14
0	2	0	0			1	3	6	15
0	1	0	5			0	4	6	15
0	1	0	0			0	3	5	14
0	3	1	1			0	0	4	13
0	0	1	0			0	2	3	11
0	1	2	2			0	0	1	6
0	0	0	2			0	0	3	5
0	0	2	0			0	0	2	6
0	0	0	2			0	0	1	5
1	3	7	9			13	13	30	51
2	3	0	3			9	12	30	37
4	4	7	3			8	11	25	37
2	2	6	3			8	11	24	36
3	4	2	4			5	9	19	32
2	3	3	4			7	10	18	29
0	0	5	4			7	9	17	27
2	2	0	2			7	8	17	26
1	3	2	4			6	5	17	21
1	1	6	5			6	6	16	22
1	2	4	3			6	7	15	23
0	2	5	4			4	7	15	23
0	2	5	6			4	6	15	23
2	1	2	0			2	4	14	23
0	2	6	3			3	4	13	22
0	0	3	6			2	4	13	22
0	1	2	0			2	3	12	22
0	1	4	3			2	3	11	22
1	1	0	4			0	3	11	20
1	2	0	0			0	0	10	21
0	0	0	4			1	2	10	21
0	0	3	1			1	2	9	21
0	0	0	4			1	0	9	20
0	0	0	0			0	0	9	18
0	0	1	0			0	0	8	17
0	0	1	0			0	0	8	17
0	0	0	1			0	0	7	11
0	0	0	2			0	0	6	9
0	0	1	3			0	0	6	10
0	0	1	2			0	0	5	10
10	9	4	6			24	26	30	43
4	2	5	9			10	13	22	37
2	1	2	5			8	11	19	35
1	3	0	3			8	10	16	28
2	3	3	3			7	10	13	30
1	4	3	2			5	8	14	30
2	1	3	4			5	9	13	29
0	3	3	6			4	9	14	27
2	4	6	0			4	8	14	29
1	2	0	5			3	6	13	27
0	3	4	4			3	5	11	22
0	3	4	7			3	7	9	22
0	3	0	0			3	6	10	24
0	2	2	4			3	6	10	21
3	2	0	5			0	5	9	21
1	1	1	3			2	4	8	23
1	1	3	0			0	3	9	22
1	1	1	2			0	3	9	22
0	3	0	3			0	0	9	21
0	1	2	4			0	1	9	18
0	0	0	3			0	2	8	20
0	2	0	4			0	0	8	20
0	1	3	2			0	2	7	19
0	0	4	3			0	0	5	18
0	0	0	3			0	0	6	16
0	0	0	2			0	0	6	17
0	0	1	5			0	0	6	15
0	0	2	4			0	0	6	14
0	0	0	3			0	0	5	15
0	0	0	0			0	0	3	10
Column B	LUC OLA	Column D	BRCA2 OLA			Column B	LUC OLA	Column D	BRCA2 OLA
vs.	vs,	vs.	vs,			vs.	vs,	vs.	vs,
Column A	LUC DMSO	Column B	LUC OLA			Column A	LUC DMSO	Column B	LUC OLA
Mann Whitney test		Mann Whitney test				Mann Whitney test		Mann Whitney test
P value	<0,0001	P value	0.0003			P value	0.0004	P value	<0,0001
Exact or approximate P value?	Exact	Exact or approximate P value?	Exact			Exact or approximate P value?	Exact	Exact or approximate P value?	Exact
P value summary	****	P value summary	***			P value summary	***	P value summary	****
Significantly different (P < 0.05)?	Yes	Significantly different (P < 0.05)?	Yes			Significantly different (P < 0.05)?	Yes	Significantly different (P < 0.05)?	Yes
One- or two-tailed P value?	Two-tailed	One- or two-tailed P value?	Two-tailed			One- or two-tailed P value?	Two-tailed	One- or two-tailed P value?	Two-tailed
Sum of ranks in column A,B	6771 , 9520	Sum of ranks in column B,D	6905 , 9386			Sum of ranks in column A,B	6929 , 9361	Sum of ranks in column B,D	4420 , 11870
Mann-Whitney U	2676	Mann-Whitney U	2810			Mann-Whitney U	2834	Mann-Whitney U	325
Column D	BRCA2 OLA	Column C	BRCA2 DMSO			Column D	BRCA2 OLA	Column C	BRCA2 DMSO
vs.	vs,	vs.	vs,			vs.	vs,	vs.	vs,
Column C	BRCA2 DMSO	Column A	LUC DMSO			Column C	BRCA2 DMSO	Column A	LUC DMSO
Mann Whitney test		Mann Whitney test				Mann Whitney test		Mann Whitney test
P value	0.0456	P value	<0,0001			P value	<0,0001	P value	<0,0001
Exact or approximate P value?	Exact	Exact or approximate P value?	Exact			Exact or approximate P value?	Exact	Exact or approximate P value?	Exact
P value summary	*	P value summary	****			P value summary	****	P value summary	****
Significantly different (P < 0.05)?	Yes	Significantly different (P < 0.05)?	Yes			Significantly different (P < 0.05)?	Yes	Significantly different (P < 0.05)?	Yes
One- or two-tailed P value?	Two-tailed	One- or two-tailed P value?	Two-tailed			One- or two-tailed P value?	Two-tailed	One- or two-tailed P value?	Two-tailed
Sum of ranks in column C,D	7460 , 8830	Sum of ranks in column A,C	6715 , 9575			Sum of ranks in column C,D	5508 , 10783	Sum of ranks in column A,C	4769 , 11521
Mann-Whitney U	3365	Mann-Whitney U	2620			Mann-Whitney U	1413	Mann-Whitney U	674
Figure 4B
shLUC	shLUC+PARPi	shBRCA2	shBRCA2+PARPi
0	0	2	3
0	0	0	0
0	0	0	4
0	0	3	0
0	0	0	1
2	4	0	5
0	0	3	3
1	0	0	0
0	2	0	0
0	2	0	2
0	3	0	7
0	3	2	0
1	0	2	3
2	0	1	0
0	1	0	1
0	1	0	1
0	0	0	6
0	0	1	0
4	0	3	0
0	0	1	1
0	3	0	0
0	2	2	1
2	0	0	0
0	0	1	2
0	0	0	0
0	1	0	0
0	0	0	1
1	2	1	0
0	0	0	0
0	0	0	3
1	1	4	0
0	2	2	4
0	0	0	2
1	0	4	0
0	0	0	2
0	0	0	0
0	0	3	6
0	1	0	2
0	0	0	0
0	0	0	2
0	0	5	0
0	1	0	4
0	0	0	0
0	0	0	0
0	0	3	6
0	3	0	0
0	0	0	7
0	0	0	2
0	0	0	6
0	0	0	0
0	0	2	0
0	3	1	2
0	0	0	0
0	2	2	0
0	0	3	8
0	0	0	5
0	0	2	0
0	0	0	0
0	0	0	3
0	0	0	0
0	0	0	0
0	2	0	0
0	1	3	5
0	0	0	4
1	0	0	1
0	0	2	0
0	0	0	0
0	2	2	2
0	3	0	10
0	0	2	3
1	0	2	0
1	0	0	0
0	2	0	2
0	0	0	0
0	0	3	2
0	0	7	0
1	0	0	3
0	0	4	2
0	1	0	0
0	0	0	7
0	0	0	2
0	0	0	0
0	1	4	0
0	0	0	1
3	3	1	2
0	0	0	0
0	0	0	0
0	1	0	3
0	0	0	0
0	0	4	0
Column B	shLUC+PARPi		Column D	shBRCA2+PARPi		Column D	shBRCA2+PARPi		Column C	shBRCA2
vs.	vs,		vs.	vs,		vs.	vs,		vs.	vs,
Column A	shLUC		Column C	shBRCA2		Column B	shLUC+PARPi		Column A	shLUC
Mann Whitney test			Mann Whitney test			Mann Whitney test			Mann Whitney test
P value	0.0125		P value	0.0351		P value	0.0004		P value	0.0002
Exact or approximate P value?	Exact		Exact or approximate P value?	Exact		Exact or approximate P value?	Exact		Exact or approximate P value?	Exact
P value summary	*		P value summary	*		P value summary	***		P value summary	***
Significantly different (P < 0.05)?	Yes		Significantly different (P < 0.05)?	Yes		Significantly different (P < 0.05)?	Yes		Significantly different (P < 0.05)?	Yes
One- or two-tailed P value?	Two-tailed		One- or two-tailed P value?	Two-tailed		One- or two-tailed P value?	Two-tailed		One- or two-tailed P value?	Two-tailed
Sum of ranks in column A,B	7509 , 8782		Sum of ranks in column C,D	7477 , 8813		Sum of ranks in column B,D	7058 , 9232		Sum of ranks in column A,C	7130 , 9160
Mann-Whitney U	3414		Mann-Whitney U	3382		Mann-Whitney U	2963		Mann-Whitney U	3035
Figure 4D
shLUC -ola -atri	shLUC -ola +atri	shLUC +ola -atri	shLUC +ola +atri	shBRCA2 -ola -atri	shBRCA2 -ola +atri	shBRCA2 +ola -atri	shBRCA2 +ola +atri
3.06667	7.66667	21.4667	13.8	4	10.9153	7.5102	11.283
4.05882	2.70588	26.2857	7.66667	3.4717	15.791	10.5143	26.2857
3.68	12.1053	9.85714	11.5	4.6	21.5625	17.25	19.8154
2.19048	3.28571	24.3529	26.9655	6.34483	4.69388	4.6	20.125
12.7778	9.2	19.7143	26.6316	3.63158	11.8965	11.5	24.5333
3.13636	8.51852	20.4444	34.5	4.6	10.7812	8.76191	17.1373
5.75	8.625	16.7273	37.6364	3.72973	17.8065	15	31.8462
3.17241	7.66667	9.51724	17.25	4.18182	10.6154	11.5	18.9412
3.13636	4.84211	20.7	20.24	6.41861	11.5	4.95385	28.75
3.28571	4.6	24.15	21.2308	2.875	16.1622	12.5455	36.5641
4.38095	12.1053	20.6207	8.25641	3.53846	8.7027	11.04	14.5263
2	11.8286	17.8889	14.7857	8.05	10.766	15.8621	38.7368
3.40741	4.3125	8.625	27.3514	4.18182	10.1356	23	25.76
9.2	9.68421	21.3571	31.28	4.6	20.6531	17.037	17.037
2.70588	11.5	21.9048	20	5.25714	9.73077	17.25	31.2346
4.75862	6.34483	15.3333	23	1.87755	12.5455	11.5	22.2333
7.45946	3.94286	19.7143	24.3529	3.63158	8.51852	14.2381	17.3778
7.66667	10	15.3333	21.4667	3.17241	4.18182	16.4286	20.2941
3.06667		15.3333	29.2727	3.72973		14.375	26.8333
5.75		20.9091	30.6667	3.7551			25.76
1.31429		16.56	32.2	3.53846			27.9286
		19.3684	20.5789				27.1818
		22.08	32				14.7857
		9.2	22.2069				24.6046
Column B	shLUC -ola +atri		Column D	shLUC +ola +atri		Column F	shBRCA2 -ola +atri		Column H	shBRCA2 +ola +atri
vs.	vs,		vs.	vs,		vs.	vs,		vs.	vs,
Column A	shLUC -ola -atri		Column C	shLUC +ola -atri		Column E	shBRCA2 -ola -atri		Column G	shBRCA2 +ola -atri
Mann Whitney test			Mann Whitney test			Mann Whitney test			Mann Whitney test
P value	0.0015		P value	0.0191		P value	<0,0001		P value	<0,0001
Exact or approximate P value?	Exact		Exact or approximate P value?	Exact		Exact or approximate P value?	Exact		Exact or approximate P value?	Exact
P value summary	**		P value summary	*		P value summary	****		P value summary	****
Significantly different (P < 0.05)?	Yes		Significantly different (P < 0.05)?	Yes		Significantly different (P < 0.05)?	Yes		Significantly different (P < 0.05)?	Yes
One- or two-tailed P value?	Two-tailed		One- or two-tailed P value?	Two-tailed		One- or two-tailed P value?	Two-tailed		One- or two-tailed P value?	Two-tailed
Sum of ranks in column A,B	310,5 , 469,5		Sum of ranks in column C,D	475 , 701		Sum of ranks in column E,F	243 , 537		Sum of ranks in column G,H	229,5 , 716,5
Mann-Whitney U	79.5		Mann-Whitney U	175		Mann-Whitney U	12		Mann-Whitney U	39.5
Figure 4F
shLUC -ola -wee1i	shLUC -ola +wee1i	shLUC +ola -wee1i	shLUC +ola +wee1i	shBRCA2 -ola -wee1i	shBRCA2 -ola +wee1i	shBRCA2 +ola -wee1i	shBRCA2 +ola +wee1i
7.88571	4	18.6875	16.8667	4.69388	4.05882	19.1667	28.75
5.52	10.3871	27.6	19.0345	4.6	2.19048	39.4286	22.2069
9.2	3.53846	15.9231	21.0833	3.63158	10.2222	27.0588	32.6842
6.05263	8.47368	21.3171	16.5128	3.70968	3.94286	18.4	29.5714
6.34483	7.07692	15.3333	12.88	4.79167	7.66667	28.75	26.2857
5.11111	4.6	24.7692	13.1429	3.83333	3.28571	23.6216	14.5263
1.12195	8	8.76191	33.7333	2.83077	2.76	31.625	26.2857
6.05263	7.66667	13.4167	23	0	4.45161	31	20.4444
4	7.66667	18.4	22.3784	4.18182	4	14.4179	12.7778
11.1035	10.6977	17.5882	23.5897	2.13953	10	10.9524	27.2245
7.41936	9.68421	10.9524	20.24	1.7037	9.85714	17.9322	46
5.11111	4.18182	17.4054	24.6829	0	4.4878	17.25	30.6667
3	4.45161	6.34483	14.2759	3.83333	4.38095	17.037	34.5
6.57143	8	23.5897	12.8372	3.33333	6.13333	8.30556	30.6667
2.2439	7.88571	15.7368	17.5238	1.04546	6.21622	24.6829	17.25
5.25714	10.4545	22.2581	25.76	2.42105	6.9	6.38889	22.439
4.6	4	16	11.5	2.96774	7.66667	2.04444	25.9765
4.38095	10.8235	12.5455	7.1875	2.55556	2.875	9.2	25.9273
5.75	5.89744	24.3529	28.75	4.18182	8.25641		32.2687
12.3415	5.11111	18.7407	23.92	0	4.18182		23.6216
6.57143	7.41936	20	17.25	4.6	9.94595		34
	5.75	33.2222	19.1667	5.22727	7.66667		37.4419
	2.78788	8.36364	29.3889	4.18182	4.92857		30.8857
	7.31818	10.5143	10.9524		8.57627		10.6154
	9.85714				4.84211		27.1818
					6.21622
					6.38889
					2.04444
					9.2
Column B	shLUC -ola +wee1i		Column D	shLUC +ola +wee1i		Column F	shBRCA2 -ola +wee1i		Column H	shBRCA2 +ola +wee1i
vs.	vs,		vs.	vs,		vs.	vs,		vs.	vs,
Column A	shLUC -ola -wee1i		Column C	shLUC +ola -wee1i		Column E	shBRCA2 -ola -wee1i		Column G	shBRCA2 +ola -wee1i
Mann Whitney test			Mann Whitney test			Mann Whitney test			Mann Whitney test
P value	0.1856		P value	0.3179		P value	<0,0001		P value	0.0134
Exact or approximate P value?	Exact		Exact or approximate P value?	Exact		Exact or approximate P value?	Exact		Exact or approximate P value?	Exact
P value summary	ns		P value summary	ns		P value summary	****		P value summary	*
Significantly different (P < 0.05)?	No		Significantly different (P < 0.05)?	No		Significantly different (P < 0.05)?	Yes		Significantly different (P < 0.05)?	Yes
One- or two-tailed P value?	Two-tailed		One- or two-tailed P value?	Two-tailed		One- or two-tailed P value?	Two-tailed		One- or two-tailed P value?	Two-tailed
Sum of ranks in column A,B	433 , 648		Sum of ranks in column C,D	539 , 637		Sum of ranks in column E,F	400,5 , 977,5		Sum of ranks in column G,H	296,5 , 649,5
Mann-Whitney U	202		Mann-Whitney U	239		Mann-Whitney U	124.5		Mann-Whitney U	125.5

## Sheet: Figure 5
Figure 5C
shLUC_DMSO	shLUC_OLA	shBRCA2_DMSO	shBRCA2_OLA	sgPOLQ_DMSO	sgPOLQ_OLA	sgPOLQ_shBRCA2_DMSO	sgPOLQ_shBRCA2_OLA	sgRAD52_DMSO	sgRAD52_OLA	sgRAD52_shBRCA2_DMSO	sgRAD52_shBRCA2_OLA
4	40	5.59459	30	5.11111	29.2727	7.82979	19.1667	7.41936	50.2791	12.5455	70.0455
3.28571	42	4.07595	32.2	2.70588	24.1695	8.11765	22.566	4.08889	53.8537	7.31818	59.8
4.65169	27	6.20225	42.8636	4.4878	25.1905	10	10.2222	6.57143	34.5	6.41861	56.4545
6.13333	26	5.11111	29.6962	3.53846	24.5333	5.20755	24.5862	5.22727	61.3333	9.2	71.5556
7.41935	20.3864	7.75904	31.4333	4.38095	22.2069	10.4545	18.4	8.25641	48.4211	10.4545	68.439
7.66667	21.5	5.95294	47.1219	8.11765	25	6.69091	23.7263	6.41861	47.7037	8.55814	76.6667
3.10112	27	5.82278	42	4.6	26	11.5	29.0526	7.48837	40.6512	17.25	59.1429
3.2093	31.3636	6	27.8139	4.27907	20.7742	5.75	14.8387	9.40909	41.5122	8	64.6191
3.49367	42	3	23.2584	5.75	23	5.75	19.8276	3	26.2857	19.8636	37
5	26.7442	8	35	2.33898	31.625	9.92157	18.8929	3.36585	50.6	15.3333	53.4884
4.18182	18.619	7.66667	29	2.875	26.1846	8.36364	20.2941	5.47619	28.5316	7.31818	58.5952
3	30	4.10714	38	4.89362	25.5556	4.71795		4.27907	55	6	54.5581
5	33	4	27.0588	7.07692	19.4615	10.8947		2.2439	35.7778	6.13333	61.3333
5.11111	33.12	4	28.6222	9.78723	23.8518	5.11111		3.78823	37.7436	7
4.18182	30.6667	4.5098	35.4583	3.53846	27.1071			5.22727	37.2381	10.5574
4	32.5	4	29.7647	3.53846	19.32			4.27907	41.8182	11
4.08889	28.023	3	32.6842	4.25926	28.6415			5.11111	55.2	9.85714
2.16471	28.8837	7.31818	27.8139	13.1429	22.5306			8.17778	25	7.15556
4.87059	36.1429	4.38095	25.76	2.78788	26.5085			7.48837	51.2273	13.1429
4.38095	27.3514	3.36585	30.6667	5.85454	28.75			3.36585	36.3158	5.34884
6.20225	26.2857	4.79167	24.3529	4.3125	16.7273			5.47619	56.8235	6.13333
4.18182	34.5	4.84211	37.95		17.617			6.13333	41.8182	8.17778
3.24706	29.0526	6.81482	33					8.25641	58.5455	14.9767
3.06667	26.7097	4.18182	30.6667					2	46	6.27273
4.33962	31.0811	5.89744	35.5455					3.06667	54	9.85714
3	28.3077	4	28					4.05882	29.4872	7.31818
4.5	28.1935	5.11111	26.2857					4.38095	46
6	26.8333	2	30					9.2	50.0588
4.66667	32.6842	5.33333	30.6667					5.22727	52.4186
4.94624	22.4103	3.2093	41.7209					8	60.6364
Column D	shBRCA2_OLA		Column H	sgPOLQ_shBRCA2_OLA		Column H	sgPOLQ_shBRCA2_OLA		Column L	sgRAD52_shBRCA2_OLA		Column L	sgRAD52_shBRCA2_OLA
vs.	vs,		vs.	vs,		vs.	vs,		vs.	vs,		vs.	vs,
Column B	shLUC_OLA		Column D	shBRCA2_OLA		Column F	sgPOLQ_OLA		Column D	shBRCA2_OLA		Column J	sgRAD52_OLA
Unpaired t test			Unpaired t test			Unpaired t test			Unpaired t test			Unpaired t test
P value	0.0917		P value	<0,0001		P value	0.0132		P value	<0,0001		P value	<0,0001
P value summary	ns		P value summary	****		P value summary	*		P value summary	****		P value summary	****
Significantly different (P < 0.05)?	No		Significantly different (P < 0.05)?	Yes		Significantly different (P < 0.05)?	Yes		Significantly different (P < 0.05)?	Yes		Significantly different (P < 0.05)?	Yes
One- or two-tailed P value?	Two-tailed		One- or two-tailed P value?	Two-tailed		One- or two-tailed P value?	Two-tailed		One- or two-tailed P value?	Two-tailed		One- or two-tailed P value?	Two-tailed
t, df	t=1,715, df=58		t, df	t=6,080, df=39		t, df	t=2,629, df=31		t, df	t=11,86, df=41		t, df	t=4,626, df=41
Figure 5D
		normal	Fragmented
sgPOLQ		56	0
sgPOLQ/olaparib		70	3
sgPOLQ/shBRCA2		59	12
sgPOLQ/olaparib/shBRCA2		24	26
Figure 5E
Position	Cell	Duration (frames)	Duration (minutes)			Position	Cell	Duration (frames)	Duration (minutes)			Position	Cell	Duration (frames)	Duration (minutes)			Position	Cell	Duration (frames)	Duration (minutes)
shBRCA2_DMSO_1	#1	8	56			shBRCA2_OLA_1	#1	6	42			shBRCA2_POLQi_DMSO_1	#1	5	35			shBRCA2_POLQi_OLA_1	#1	8	56
shBRCA2_DMSO_1	#2	6	42			shBRCA2_OLA_1	#2	10	70			shBRCA2_POLQi_DMSO_1	#2	7	49			shBRCA2_POLQi_OLA_1	#2	7	49
shBRCA2_DMSO_1	#3	7	49			shBRCA2_OLA_1	#4	10	70			shBRCA2_POLQi_DMSO_1	#3	9	63			shBRCA2_POLQi_OLA_1	#3	12	84
shBRCA2_DMSO_1	#4	9	63			shBRCA2_OLA_1	#5	11	77			shBRCA2_POLQi_DMSO_1	#4	8	56			shBRCA2_POLQi_OLA_1	#4	13	91
shBRCA2_DMSO_1	#5	8	56			shBRCA2_OLA_1	#6	6	42			shBRCA2_POLQi_DMSO_1	#5	9	63			shBRCA2_POLQi_OLA_1	#5	10	70
shBRCA2_DMSO_1	#6	10	70			shBRCA2_OLA_1	#7	8	56			shBRCA2_POLQi_DMSO_1	#6	8	56			shBRCA2_POLQi_OLA_1	#6	7	49
shBRCA2_DMSO_1	#7	6	42			shBRCA2_OLA_1	#8	16	112			shBRCA2_POLQi_DMSO_1	#7	6	42			shBRCA2_POLQi_OLA_1	#7	6	42
shBRCA2_DMSO_1	#8	16	112			shBRCA2_OLA_1	#9	6	42			shBRCA2_POLQi_DMSO_1	#8	7	49			shBRCA2_POLQi_OLA_1	#8	7	49
shBRCA2_DMSO_1	#9	9	63			shBRCA2_OLA_1	#10	7	49			shBRCA2_POLQi_DMSO_1	#9	7	49			shBRCA2_POLQi_OLA_1	#9	8	56
shBRCA2_DMSO_1	#10	12	84			shBRCA2_OLA_1	#11	9	63			shBRCA2_POLQi_DMSO_1	#10	7	49			shBRCA2_POLQi_OLA_1	#10	14	98
shBRCA2_DMSO_1	#11	7	49			shBRCA2_OLA_1	#12	7	49			shBRCA2_POLQi_DMSO_1	#11	7	49			shBRCA2_POLQi_OLA_1	#11	7	49
shBRCA2_DMSO_1	#12	8	56			shBRCA2_OLA_1	#13	6	42			shBRCA2_POLQi_DMSO_1	#12	8	56			shBRCA2_POLQi_OLA_1	#12	19	133
shBRCA2_DMSO_1	#13	5	35			shBRCA2_OLA_1	#14	13	91			shBRCA2_POLQi_DMSO_1	#13	15	105			shBRCA2_POLQi_OLA_1	#13	8	56
shBRCA2_DMSO_1	#14	6	42			shBRCA2_OLA_1	#15	28	196			shBRCA2_POLQi_DMSO_1	#14	25	175			shBRCA2_POLQi_OLA_1	#14	7	49
shBRCA2_DMSO_1	#15	5	35			shBRCA2_OLA_1	#16	9	63			shBRCA2_POLQi_DMSO_1	#15	13	91			shBRCA2_POLQi_OLA_1	#15	11	77
shBRCA2_DMSO_1	#16	6	42			shBRCA2_OLA_1	#17	13	91			shBRCA2_POLQi_DMSO_1	#16	14	98			shBRCA2_POLQi_OLA_2	#1	10	70
shBRCA2_DMSO_1	#17	6	42			shBRCA2_OLA_2	#1	8	56			shBRCA2_POLQi_DMSO_1	#17	8	56			shBRCA2_POLQi_OLA_2	#2	10	70
shBRCA2_DMSO_1	#18	7	49			shBRCA2_OLA_2	#2	6	42			shBRCA2_POLQi_DMSO_1	#18	34	238			shBRCA2_POLQi_OLA_2	#3	7	49
shBRCA2_DMSO_1	#19	9	63			shBRCA2_OLA_2	#3	6	42			shBRCA2_POLQi_DMSO_1	#19	12	84			shBRCA2_POLQi_OLA_2	#4	10	70
shBRCA2_DMSO_1	#20	24	168			shBRCA2_OLA_2	#4	6	42			shBRCA2_POLQi_DMSO_1	#20	8	56			shBRCA2_POLQi_OLA_2	#5	7	49
shBRCA2_DMSO_1	#21	9	63			shBRCA2_OLA_2	#5	8	56			shBRCA2_POLQi_DMSO_1	#21	9	63			shBRCA2_POLQi_OLA_2	#6	51	357
shBRCA2_DMSO_1	#22	14	98			shBRCA2_OLA_2	#6	6	42			shBRCA2_POLQi_DMSO_1	#22	10	70			shBRCA2_POLQi_OLA_2	#7	12	84
shBRCA2_DMSO_1	#23	9	63			shBRCA2_OLA_2	#7	11	77			shBRCA2_POLQi_DMSO_2	#1	6	42			shBRCA2_POLQi_OLA_2	#8	14	98
shBRCA2_DMSO_2	#1	6	42			shBRCA2_OLA_2	#8	15	105			shBRCA2_POLQi_DMSO_2	#2	10	70			shBRCA2_POLQi_OLA_2	#9	32	224
shBRCA2_DMSO_2	#2	5	35			shBRCA2_OLA_2	#9	7	49			shBRCA2_POLQi_DMSO_2	#3	11	77			shBRCA2_POLQi_OLA_2	#10	8	56
shBRCA2_DMSO_2	#3	5	35			shBRCA2_OLA_2	#10	9	63			shBRCA2_POLQi_DMSO_2	#4	8	56			shBRCA2_POLQi_OLA_2	#11	16	112
shBRCA2_DMSO_2	#4	8	56			shBRCA2_OLA_2	#11	9	63			shBRCA2_POLQi_DMSO_2	#5	11	77			shBRCA2_POLQi_OLA_2	#12	30	210
shBRCA2_DMSO_2	#5	7	49			shBRCA2_OLA_2	#12	10	70			shBRCA2_POLQi_DMSO_2	#6	7	49			shBRCA2_POLQi_OLA_2	#13	9	63
shBRCA2_DMSO_2	#6	11	77			shBRCA2_OLA_2	#13	7	49			shBRCA2_POLQi_DMSO_2	#7	6	42			shBRCA2_POLQi_OLA_2	#14	12	84
shBRCA2_DMSO_2	#7	11	77			shBRCA2_OLA_2	#14	9	63			shBRCA2_POLQi_DMSO_2	#8	5	35			shBRCA2_POLQi_OLA_3	#1	8	56
shBRCA2_DMSO_2	#8	7	49			shBRCA2_OLA_3	#1	7	49			shBRCA2_POLQi_DMSO_2	#9	8	56			shBRCA2_POLQi_OLA_3	#2	30	210
shBRCA2_DMSO_2	#9	6	42			shBRCA2_OLA_3	#2	6	42			shBRCA2_POLQi_DMSO_2	#10	9	63			shBRCA2_POLQi_OLA_3	#3	8	56
shBRCA2_DMSO_2	#10	6	42			shBRCA2_OLA_3	#3	8	56			shBRCA2_POLQi_DMSO_2	#11	9	63			shBRCA2_POLQi_OLA_3	#4	13	91
shBRCA2_DMSO_2	#11	16	112			shBRCA2_OLA_3	#4	7	49			shBRCA2_POLQi_DMSO_2	#12	10	70			shBRCA2_POLQi_OLA_3	#5	34	238
shBRCA2_DMSO_2	#12	7	49			shBRCA2_OLA_3	#5	8	56			shBRCA2_POLQi_DMSO_2	#13	23	161			shBRCA2_POLQi_OLA_3	#6	16	112
shBRCA2_DMSO_2	#13	6	42			shBRCA2_OLA_3	#6	8	56			shBRCA2_POLQi_DMSO_2	#14	7	49			shBRCA2_POLQi_OLA_3	#7	12	84
shBRCA2_DMSO_2	#14	6	42			shBRCA2_OLA_3	#7	8	56			shBRCA2_POLQi_DMSO_2	#15	13	91			shBRCA2_POLQi_OLA_3	#8	9	63
shBRCA2_DMSO_3	#1	7	49			shBRCA2_OLA_3	#8	19	133			shBRCA2_POLQi_DMSO_2	#16	15	105			shBRCA2_POLQi_OLA_3	#9	18	126
shBRCA2_DMSO_3	#2	6	42			shBRCA2_OLA_3	#9	6	42			shBRCA2_POLQi_DMSO_2	#17	8	56			shBRCA2_POLQi_OLA_4	#1	7	49
shBRCA2_DMSO_3	#3	7	49			shBRCA2_OLA_3	#10	9	63			shBRCA2_POLQi_DMSO_2	#18	10	70			shBRCA2_POLQi_OLA_4	#2	7	49
shBRCA2_DMSO_3	#4	7	49			shBRCA2_OLA_3	#11	13	91			shBRCA2_POLQi_DMSO_2	#19	10	70			shBRCA2_POLQi_OLA_4	#3	8	56
shBRCA2_DMSO_3	#5	6	42			shBRCA2_OLA_3	#12	9	63			shBRCA2_POLQi_DMSO_3	#1	9	63			shBRCA2_POLQi_OLA_4	#4	6	42
shBRCA2_DMSO_3	#6	6	42			shBRCA2_OLA_3	#13	10	70			shBRCA2_POLQi_DMSO_3	#2	6	42			shBRCA2_POLQi_OLA_4	#5	8	56
shBRCA2_DMSO_3	#7	8	56			shBRCA2_OLA_3	#14	10	70			shBRCA2_POLQi_DMSO_3	#3	6	42			shBRCA2_POLQi_OLA_4	#6	8	56
shBRCA2_DMSO_3	#8	7	49			shBRCA2_OLA_3	#15	6	42			shBRCA2_POLQi_DMSO_3	#4	6	42			shBRCA2_POLQi_OLA_4	#7	6	42
shBRCA2_DMSO_3	#9	7	49			shBRCA2_OLA_3	#16	7	49			shBRCA2_POLQi_DMSO_3	#5	16	112			shBRCA2_POLQi_OLA_4	#8	9	63
shBRCA2_DMSO_3	#10	7	49			shBRCA2_OLA_4	#1	6	42			shBRCA2_POLQi_DMSO_3	#6	9	63			shBRCA2_POLQi_OLA_4	#9	7	49
shBRCA2_DMSO_3	#11	8	56			shBRCA2_OLA_4	#2	7	49			shBRCA2_POLQi_DMSO_3	#7	7	49			shBRCA2_POLQi_OLA_4	#10	8	56
shBRCA2_DMSO_3	#12	12	84			shBRCA2_OLA_4	#3	7	49			shBRCA2_POLQi_DMSO_3	#8	17	119			shBRCA2_POLQi_OLA_4	#11	10	70
shBRCA2_DMSO_3	#13	12	84			shBRCA2_OLA_4	#4	16	112			shBRCA2_POLQi_DMSO_3	#9	9	63			shBRCA2_POLQi_OLA_4	#12	9	63
shBRCA2_DMSO_3	#14	8	56			shBRCA2_OLA_4	#5	7	49			shBRCA2_POLQi_DMSO_3	#10	9	63			shBRCA2_POLQi_OLA_4	#13	19	133
shBRCA2_DMSO_3	#15	13	91			shBRCA2_OLA_4	#6	9	63			shBRCA2_POLQi_DMSO_3	#11	6	42			shBRCA2_POLQi_OLA_4	#14	9	63
shBRCA2_DMSO_3	#16	12	84			shBRCA2_OLA_4	#7	8	56			shBRCA2_POLQi_DMSO_3	#12	11	77			shBRCA2_POLQi_OLA_4	#15	7	49
shBRCA2_DMSO_3	#17	8	56			shBRCA2_OLA_4	#8	16	112			shBRCA2_POLQi_DMSO_3	#13	20	140			shBRCA2_POLQi_OLA_4	#16	10	70
																		shBRCA2_POLQi_OLA_4	#17	14	98
	Column B	ola		Column C	polqi		Column D	polqi+ola		Column D	polqi+ola							shBRCA2_POLQi_OLA_4	#18	10	70
	vs.	vs,		vs.	vs,		vs.	vs,		vs.	vs,							shBRCA2_POLQi_OLA_4	#19	9	63
	Column A	control		Column A	control		Column B	ola		Column C	polqi
	Unpaired t test			Unpaired t test			Unpaired t test			Unpaired t test
	P value	0.2499		P value	0.0365		P value	0.0229		P value	0.161
	P value summary	ns		P value summary	*		P value summary	*		P value summary	ns
	Significantly different (P < 0.05)?	No		Significantly different (P < 0.05)?	Yes		Significantly different (P < 0.05)?	Yes		Significantly different (P < 0.05)?	No
	One- or two-tailed P value?	Two-tailed		One- or two-tailed P value?	Two-tailed		One- or two-tailed P value?	Two-tailed		One- or two-tailed P value?	Two-tailed
	t, df	t=1,157, df=106		t, df	t=2,118, df=106		t, df	t=2,307, df=109		t, df	t=1,411, df=109

## Sheet: Supplemental Figure S2
Suppl. Figure S2A
luc untreated	shBrca2 untreated	luc 5gy	shBrca2 5gy
0	0	12	0
0	0	16	0
0	0	2	2
0	0	0	0
1	0	1	0
0	0	0	0
0	0	1	0
0	0	13	0
0	1	10	0
1	0	14	0
3	0	20	0
0	0	24	0
3	0	13	1
1	0	17	2
4	0	8	0
0	0	1	0
0	0	2	0
0	0	0	0
0	0	3	0
0	0	0	0
0	0	17	0
0	0	14	0
0	0	1	0
0	0	0	0
0	0	8	0
0	0	3	0
0	0	19	0
0	0	1	0
1	0	1	0
0	0	13	0
2	0	12	0
1	0	25	2
0	0	31	1
1	0	14	0
1	0	18	0
3	0	0	0
0	0	1
0		0
		1
		2
		0
		17
Sidak's multiple comparisons test	Mean Diff,	95,00% CI of diff,	Significant?	Summary	Adjusted P Value
shBrca2 untreated vs. shBrca2 5gy	-0.1952	-2,763 to 2,372	No	ns	0.9969	B-D
luc untreated vs. luc 5gy	-7.873	-10,33 to -5,418	Yes	****	<0,0001	A-C
luc 5gy vs. shBrca2 5gy	8.23	5,739 to 10,72	Yes	****	<0,0001	C-D
Suppl. Figure S2C
	normal forks (#)	Branches (#)		% of normal forks		% of branches
without Dox DMSO 12h	52	0		1		0
without Dox Parpi 5h	57	0		1		0
without Dox Parpi 12h	49	0		1		0
Dox DMSO 12h	54	0		1		0
Dox Papri 5h	52	6		0.8965		0.1153
Dox Papri 12h	48	64		0.4285		0.5714

## Sheet: Supplemental Figure S3
Suppl. Figure S3A
Olaparib (uM)	BRCA2 wt			BRCA2 def.				Talazoparib (uM)	BRCA2 wt			BRCA2 def.				Veliparib (uM)	BRCA2 wt			BRCA2 def.
0.01	111.462	96.784	91.755	98.052	97.157	104.791		0.001	106.146	98.59	95.263	89.415	96.927	113.658		0.1	106.572	103.286	90.142	92.825	102.244	104.932
0.078125	99.853	98.479	88.229	83.045	85.584	95.171		0.00195312	102.789	95.248	87.374	78.626	80.739	88.413		0.78125	107.473	98.304	88.869	89.228	89.228	94.812
0.15625	115.884	92.646	94.921	83.631	77.372	87.635		0.00390625	101.897	94.653	90.87	75.231	80.498	76.187		3.125	98.686	92.089	85.542	82.944	82.454	86.067
0.3125	109.991	94.39	94.556	84.078	78.365	86.048		0.0078125	101.784	93.951	87.471	72.948	73.422	73.142		12.5	100.036	92.899	84.641	77.86	77.352	76.151
0.625	103.894	108.934	89.807	78.129	73.702	72.18		0.015625	96.781	94.12	86.097	66.314	64.458	66.656		25	91.421	96.307	82.924	71.543	71.774	72.7
1.25	103.782	90	84.467	67.858	65.994	68.843		0.03125	94.602	90.501	86.108	65.335	63.285	61.032		50	94.483	90.239	95.099	68.83	67.128	64.352
Suppl. Figure S3B
olaparib (uM)	0	0.5	1	2	4
	1	30	38	50	69
	3	23.697	34	48	69
	5	29.2727	35	55.5833	79
	3	36.3721	28	47.15	70
	6.70833	32	40	59	78
	4	29	40	50	59
	3.45	34	39	49	70
	2.55556	30	50	45	79.6154
	1.15	29.0526	38.5116	54	57
	4	32	36.8	45	61
	2	33	40	54	56
	3.45	24.4375	36	49.1364	69.561
	3.2093	29	35.3023	46	66.3256
	2.09091	31	30.2927	44	55
	4.18182	28	38	49.45	74.4762
	2	32	33	49.2093	61
	3	27.8421	35.3023	43.7	63
	4	32.3704	29.2727	43	77
	4.38095	28	37	44.6061	65
	2.09091	28.4762	34.129	30.2286	70
	4	30	35.3846	40.1454	56.8947
	4	32.6842	37.2973	43.7561	66
	1.09524	36	36.1429	38	58.0476
	4	33.4545	33.0256	43	80.04
	5	29	35	46	63
	3	32	33.4545	53	66
	4	30	35	38.6818	60
	2	36	33.2222	51.6098	58.0476
	2	25	39	47.15	75.6445
	5	23	35.7778	52.0526	73
Column B	0.5		Column C	1		Column D	2		Column E	4
vs.	vs,		vs.	vs,		vs.	vs,		vs.	vs,
Column A	0		Column B	0.5		Column C	1		Column D	2
Unpaired t test			Unpaired t test			Unpaired t test			Unpaired t test
P value	<0,0001		P value	<0,0001		P value	<0,0001		P value	<0,0001
P value summary	****		P value summary	****		P value summary	****		P value summary	****
Significantly different (P < 0.05)?	Yes		Significantly different (P < 0.05)?	Yes		Significantly different (P < 0.05)?	Yes		Significantly different (P < 0.05)?	Yes
One- or two-tailed P value?	Two-tailed		One- or two-tailed P value?	Two-tailed		One- or two-tailed P value?	Two-tailed		One- or two-tailed P value?	Two-tailed
t, df	t=40,09, df=58		t, df	t=6,030, df=58		t, df	t=8,457, df=58		t, df	t=11,19, df=58
Suppl. Figure S3D
LUC DMSO	LUC OLAP	MUS81#1 DMSO	MUS81#1 OLAP	MUS81#2 DMSO	MUS81#2 OLAP	SLX4#1 DMSO	SLX4#1 OLAP	SLX4#2 DMSO	SLX4#2 OLAP	ERCC1#1 DMSO	ERCC1#1 OLAP
4.08889	26.7442	3.15069	29	2.13953	24.6046	3.2093	24.5333	5.88372	21.2308	4.08889	32
6.31372	43.9091	4.71795	33.0625	1.24324	39.4286	8.36364	33.4545	6.27273	32	4	35.1765
1.91667	34.2051	4.6	28	2.92063	32.8571	6.05263	28.4762	1.06977	37	8	32.7111
4.33962	27.3514	6.57143	25.1905	3.36585	34.1714	4.4878	22	5.22727	35.5455	1	40.169
3.70968	29.9535	5.75	30.2927	4.22989	34.1714	6.57143	43.641	2.2439	31.3636	1.09524	29.0526
4	30	3.83333	24.6046	5.22727	29.2727	5.66154	29.1333	4.05882	29	5	28.5316
3	34.5	6.27273	32.2	6.13333	22.2581	3.53846	29.9535	2.04444	37.5263	5	41.4
2	31.1177	2.35897	34.8108	5.60976	26.7442	6.13333	25.9765	5.95294	47.15	3.06667	21.85
4	28.3077	5.52	41.2414	5.11111	30.8857	5.75	31.7619	5.22727	46	4.45161	27.6
3	25.1395	3.36585	26.2093	3.45	25.6744	6.57143	30.6667	4.18182	28.0488	3	30.36
2	30	8.17778	35.9024	2.09091	34.7556	2.13953	31	1.31429	46	3	28.8974
3.53846	28.5946	5.41176	36.4828	4.4878	25.9487	2.78788	45	2.13953	21.3954	4.08889	28.9143
3.88732	25.6744	5.47619	23.5111	5.11111	27	5.22727	41	6.41861	31	6	35.7778
4.05882	27.0588	4.24615	24.6046	3	23	4.08889	28.175	2.09091	41.282	3.2093	30.1091
1.09524	40	4.3125	35.0476	5.34884	22.4651	2.19048	29.2727	4.18182	37.6364	6.27273	24
1.09524	35.7778	2	30	7	22	1.09524	40.6512	5.60976	36.8	4.54945	22
2	32	5.22727	31	2.19048	25.1395	2.13953	29.7647	5.34884	28.6222	3	26.1364
3	22.2581	5.52	25.5556	2.13953	29.9535	2.58427	37	4	34	2	26.6316
3.36585	30.6667	3.06667	28.8837	1	30	2.3	30	2.13953	26.1364	6.73171	30
4.27907	43	3.83333	27.6	6.41861	31.2143	2.09091	23	2.2439	29.1707	5	35
6.24691	29.2727	3	36.8	3.87952	36.1429	1.06977	24.2778	5.47619	36.1429	4.71795	37
3.28571	31.0233	3	29	6.27273	42.2295	4.18182	26.7442	4	32.8571	2.09091	26
5.22727	26.2857	3.63158	25	5.34884	28.5	2.55556	41.7209	6	31.9444	0	32
5.20755	36.2588	4.05882	29	4	38.6818	4.18182	42.7529	4	30.3182	4.4878	29
1	25.5556	2.3	28	5.11111	39.5814	2.70588	22.3784	3.13636	37.6364	3.17241	41.8182
4.18182	29.8378	3.13636	29.2727	4.23684	24	5.52	38	4.6	30.6667	5.22727	22.439
4.94624	25.0909	2.04444	36	2.13953	34	3.94286	33.5955	7.26316	32	3.13636	25
2.61364	40.8889	4	31.3636	3	20.4444	4	39.2683	2.09091	26.1364	6.57143	29.6444
3.13636	28.8837	9	34	1.21053	26	3.94286	26	4.08889	26.8333	2	20.9091
4.18182	24.15	4	31.0233	3.83333	27.1818	6.27273	28.2273	2.19048	39.4286	3.06667	29.2727
	17.8065
comparisons DMSO vs olaparib
Column B	LUC OLAP		Column D	MUS81#1 OLAP		Column F	MUS81#2 OLAP		Column H	SLX4#1 OLAP		Column J	SLX4#2 OLAP		Column L	ERCC1#1 OLAP
vs.	vs,		vs.	vs,		vs.	vs,		vs.	vs,		vs.	vs,		vs.	vs,
Column A	LUC DMSO		Column C	MUS81#1 DMSO		Column E	MUS81#2 DMSO		Column G	SLX4#1 DMSO		Column I	SLX4#2 DMSO		Column K	ERCC1#1 DMSO
Unpaired t test			Unpaired t test			Unpaired t test			Unpaired t test			Unpaired t test			Unpaired t test
P value	<0,0001		P value	<0,0001		P value	<0,0001		P value	<0,0001		P value	<0,0001		P value	<0,0001
P value summary	****		P value summary	****		P value summary	****		P value summary	****		P value summary	****		P value summary	****
Significantly different (P < 0.05)?	Yes		Significantly different (P < 0.05)?	Yes		Significantly different (P < 0.05)?	Yes		Significantly different (P < 0.05)?	Yes		Significantly different (P < 0.05)?	Yes		Significantly different (P < 0.05)?	Yes
One- or two-tailed P value?	Two-tailed		One- or two-tailed P value?	Two-tailed		One- or two-tailed P value?	Two-tailed		One- or two-tailed P value?	Two-tailed		One- or two-tailed P value?	Two-tailed		One- or two-tailed P value?	Two-tailed
t, df	t=24,02, df=59		t, df	t=30,20, df=58		t, df	t=22,90, df=58		t, df	t=21,60, df=58		t, df	t=23,60, df=58		t, df	t=24,26, df=58
comparisons between shRNAs
Column D	MUS81#1 OLAP		Column F	MUS81#2 OLAP		Column H	SLX4#1 OLAP		Column J	SLX4#2 OLAP		Column L	ERCC1#1 OLAP
vs.	vs,		vs.	vs,		vs.	vs,		vs.	vs,		vs.	vs,
Column B	LUC OLAP		Column B	LUC OLAP		Column B	LUC OLAP		Column B	LUC OLAP		Column B	LUC OLAP
Unpaired t test			Unpaired t test			Unpaired t test			Unpaired t test			Unpaired t test
P value	0.9664		P value	0.6218		P value	0.3488		P value	0.0674		P value	0.7962
P value summary	ns		P value summary	ns		P value summary	ns		P value summary	ns		P value summary	ns
Significantly different (P < 0.05)?	No		Significantly different (P < 0.05)?	No		Significantly different (P < 0.05)?	No		Significantly different (P < 0.05)?	No		Significantly different (P < 0.05)?	No
One- or two-tailed P value?	Two-tailed		One- or two-tailed P value?	Two-tailed		One- or two-tailed P value?	Two-tailed		One- or two-tailed P value?	Two-tailed		One- or two-tailed P value?	Two-tailed
t, df	t=0,04234, df=59		t, df	t=0,4958, df=59		t, df	t=0,9445, df=59		t, df	t=1,863, df=59		t, df	t=0,2595, df=59
Suppl. Figure S3E
LUC DMSO	LUC IR	MUS81#1 DMSO	MUS81#1 IR	MUS81#2 DMSO	MUS81#2 IR	SLX4#1 DMSO	SLX4#1 IR	SLX4#2 DMSO	SLX4#2 IR
4.79167	7.31818	4	7	3.28571	1.17949	2.67442	8	5.22727	5
6.41861	13	3.87952	9.4359	0	4.18182	3	5.34884	3.2093	6
5.75	10	3.36585	2	4.35135	4	2.42105	6.27273	3.28571	3.96552
4.23684	18.6067	1.91667	2	2	2.62857	4.08889	2.19048	2.96774	4.43374
4.27907	18	3	3	1.27778	2.78788	4.08889	3.2093	2.64368	6
3	10	5	5	1	3.28571	3.06667	4	3.4717	6.41861
1.79221	13.5909	5	5.16854	2.55556	4.18182	4.18182	4.27907	5.60976	4.81395
3.28571	9	3	1	3.28571	4.4878	2	10.2222	4	5.87234
4.38095	11.7949	4.52459	4.08889	3.45	7	2	5.34884	1.04546	7.31818
7	6	6.41861	5.05495	3.45	2.55556	3.24706	4.4878	3	5.25714
2	9	6	4.89362	6.34483	8	3.88732	4.5	5.87234	4.18182
5	15	2	4.38095	3.06667	5.89744	6.27273	2.875	3	3.94286
3	15.6818	2.02198	2.3	3.2093	2.48649	2.04444	4.18182	1	5.11111
4	14.4419	4.84211	6.41861	3.83333	2.70588	3	2.70588	3.28571	5.60976
2	13	3.40741	2.3	1.48387	5.75	2.13953	6.57143	2.13953	5.87234
4	12.5455	3.45	4.08889	3.36585	5.11111	1.53333	1.53333	4.84211	6.9
1.09524	13	4.6	5	4	4	2.875	6.31372	5.44086	5.87234
6.95349	10.8235	4	5.60976	1.51648	5.04878	3.53846	3.94286	2.04444	7.91398
3.28571	8.625	5.89744	8.7027	0	11	3.28571	12	5.22727	5.47619
4.08889	8	2.09091	5.11111	6.41861	5	2.62857	8.76191	8.55814	2.09091
4.08889	7	5.44086	5.34884	3	8.25641	1	6.73171	4	8.55814
3.45	6	6	3.45	4.24615	6.57143	2.13953	2.09091	4	3.3253
5.47619	13.6905	4	3.53846	2.66667	5	6	4.4878	4.18182	9
3	14.2381	3.10112	6.73171	3.53846	2.875	1	2.96774	6.34483	4.27907
2.04444	10.2222	3.13636	2	3.72973	3.17241	1.09524	3.17241	3	5
4.27907	10	1	2	3	3.17241	4.18182	7	2.04444	4.08889
5	10.2222	2	7.85366	1.17949	1.84	3.06667	3.06667	3	2.21687
2.04444	15.7073	4	5.34884	3.28571	4	5	2.48649	2.93617	4.08889
4	13.907	3.48485	3	4.18182	2.13953	2.19048	4.84211	2	2.06742
3.36585	13.1429	3	6.57143	2.2439	1.27778	2.48649	1.09524	5.34884	6
comparisons IR vs control
Column B	LUC IR		Column D	MUS81#1 IR		Column F	MUS81#2 IR		Column H	SLX4#1 IR		Column J	SLX4#2 IR
vs.	vs,		vs.	vs,		vs.	vs,		vs.	vs,		vs.	vs,
Column A	LUC DMSO		Column C	MUS81#1 DMSO		Column E	MUS81#2 DMSO		Column G	SLX4#1 DMSO		Column I	SLX4#2 DMSO
Unpaired t test			Unpaired t test			Unpaired t test			Unpaired t test			Unpaired t test
P value	<0,0001		P value	0.0793		P value	0.0076		P value	0.001		P value	0.0014
P value summary	****		P value summary	ns		P value summary	**		P value summary	**		P value summary	**
Significantly different (P < 0.05)?	Yes		Significantly different (P < 0.05)?	No		Significantly different (P < 0.05)?	Yes		Significantly different (P < 0.05)?	Yes		Significantly different (P < 0.05)?	Yes
One- or two-tailed P value?	Two-tailed		One- or two-tailed P value?	Two-tailed		One- or two-tailed P value?	Two-tailed		One- or two-tailed P value?	Two-tailed		One- or two-tailed P value?	Two-tailed
t, df	t=11,71, df=58		t, df	t=1,786, df=58		t, df	t=2,765, df=58		t, df	t=3,465, df=58		t, df	t=3,347, df=58
comparisons between shRNAs
Column D	MUS81#1 IR		Column F	MUS81#2 IR		Column H	SLX4#1 IR		Column J	SLX4#2 IR
vs.	vs,		vs.	vs,		vs.	vs,		vs.	vs,
Column B	LUC IR		Column B	LUC IR		Column B	LUC IR		Column B	LUC IR
Unpaired t test			Unpaired t test			Unpaired t test			Unpaired t test
P value	<0,0001		P value	<0,0001		P value	<0,0001		P value	<0,0001
P value summary	****		P value summary	****		P value summary	****		P value summary	****
Significantly different (P < 0.05)?	Yes		Significantly different (P < 0.05)?	Yes		Significantly different (P < 0.05)?	Yes		Significantly different (P < 0.05)?	Yes
One- or two-tailed P value?	Two-tailed		One- or two-tailed P value?	Two-tailed		One- or two-tailed P value?	Two-tailed		One- or two-tailed P value?	Two-tailed
t, df	t=9,851, df=58		t, df	t=10,12, df=58		t, df	t=8,989, df=58		t, df	t=9,488, df=58
Figure S3C and S3F Western blots (original full size images for Mus81+Actin, SLX4+Actin and Rad51+Actin could not be retrieved)

## Sheet: Supplemental Figure S4
Suppl. Figure S4A					Suppl. Figure S4B					Suppl. Figure S4C					Suppl. Figure S4D
WT.	WT. Olap	DEF.	DEF. Olap		WT.	WT. Olap	DEF.	DEF. Olap		WT.	WT. Olap	DEF.	DEF. Olap		WT.	WT. Olap	DEF.	DEF. Olap
4	8	3	18		1	2	1	1		1	2	2	1		1	2	2	2
6	15	8	17		2	1	3	5		1	1	1	4		2	3	1	9
5	18	6	19		0	1	1	1		0	0	1	7		1	2	1	1
3	24	5	7		0	1	2	8		0	0	2	2		1	1	4	15
2	21	2	17		0	0	1	5		0	0	2	1		0	0	3	7
3	21	4	20		0	0	1	1		0	0	1	3		0	0	4	2
6	21	5	12		0	0	3	1		0	0	1	3		0	0	1	4
7	18	4	20		0	0	1	2		0	0	1	1		0	0	1	3
2	25	3	19		0	0	1	2		0	0	1	3		0	0	2	3
5	23	4	17		0	0	1	1		0	0	2	1		0	0	2	2
5	11	3	17		0	0	1	4		0	0	1	7		0	0	5	3
2	18	7	18		0	0	1	1		0	0	1	2		0	0	1	2
3	22	2	22		0	0	1	5		0	0	2	3		0	0	1	11
8	18	6	18		0	0	4	3		0	0	1	1		0	0	1	3
2	20	7	15		0	0	1	1		0	0	1	3		0	0	2	8
5	24	7	10		0	0	2	3		0	0	1	1		0	0	1	3
2	11	5	12		0	0	2	1		0	0	1	1		0	0	1	2
3	20	3	15		0	0	0	1		0	0	2	2		0	0	2	3
4	18	4	12		0	0	0	1		0	0	3	2		0	0	1	1
5	18	7	19		0	0	0	1		0	0	1	1		0	0	1	4
4	18	5	13		0	0	0	0		0	0	2	2		0	0	2	3
10	24	5	15		0	0	0	0		0	0	0	1		0	0	3	2
4	14	4	7		0	0	0	0		0	0	0	3		0	0	7	1
5	16	4	23		0	0	0	0		0	0	0	2		0	0	2	2
3	17	5	21		0	0	0	0		0	0	0	3		0	0	4	2
4	24	3	11		0	0	0	0		0	0	0	1		0	0	2	3
7	23	5	24		0	0	0	0		0	0	0	1		0	0	0	3
4	14	5	16		0	0	0	0		0	0	0	0		0	0	0	4
7	13	4	23		0	0	0	0		0	0	0	0		0	0	0	1
3	19	5	15		0	0	0	0		0	0	0	0		0	0	0	1
4	20	4	16		0	0	0	0		0	0	0	0		0	0	0	0
2		4	13		0		0	0		0		0	0		0		0	0
2		6	20		0		0	0		0		0	0		0		0	0
6		3	24		0		0	0		0		0	0		0		0	0
4		7	10		0		0	0		0		0	0		0		0	0
8		4	30		0		0	0		0		0	0		0		0	0
4		5	18		0		0	0		0		0	0		0		0	0
8		4	17		0		0	0		0		0	0		0		0	0
8		3	16		0		0	0		0		0	0		0		0	0
5		5	23		0		0	0		0		0	0		0		0	0
3		3	16		0		0	0		0		0	0		0		0	0
4		7	19		0		0	0		0		0	0		0		0	0
4		5	13		0		0	0		0		0	0		0		0	0
3		3	19		0		0	0		0		0	0		0		0	0
5		8	18		0		0	0		0		0	0		0		0	0
10		3	16		0		0	0		0		0	0		0		0	0
5		9	19		0		0	0		0		0	0		0		0	0
8		4	18		0		0	0		0		0	0		0		0	0
5		6	17		0		0	0		0		0	0		0		0	0
4		0	13		0		0	0		0		0	0		0		0	0
7			22		0			0		0			0		0			0
2			15		0			0		0			0		0			0
2					0					0					0
4					0					0					0
8					0					0					0
10					0					0					0
6					0					0					0
4					0					0					0
7					0					0					0
6					0					0					0
3					0					0					0
8					0					0					0
4					0					0					0
2					0					0					0

## Sheet: Supplemental Figure S5
Suppl. Figure S5C
		Not fragmented	Fragmented
control		100	0
olaparib		100	0
POLQi		98	2
olaparib/POLQi		100	0
shBRCA2/control		92.2	7.8
shBRCA2/olaparib		74	26
shBRCA2/POLQi		67.3	32.7
shBRCA2/olaparib/POLQi		53.2	46.8
Suppl. Figure S5D
not fragmented	fragmented
45	52
38	55
44	61
42	71
44	85
39	79
46	81
44	67
46	74
40	93
35	58
42	91
42	59
44	72
21	54
44	43
43	41
41	66
46	46
41	63
40	74
43	83
	124
	79
	69
	97
Figure S5A: Uncropped western blots
